# Supplementary material for: Molecular genetic diversity of seaweeds morphologically related to Ulva rigida at three sites along the French Atlantic coast
Source: PeerJ. 2021 Dec 24;9:e11966. doi: 10.7717/peerj.11966 (PMC8711279; doi:10.7717/peerj.11966)
Supplement: Supplemental Information 5 — Alignment based on 81 tufA sequences and a 500 nt long alignment. [file peerj-09-11966-s005.log]

IQ-TREE multicore version 1.6.12 for Mac OS X 64-bit built Aug 15 2019
Developed by Bui Quang Minh, Nguyen Lam Tung, Olga Chernomor,
Heiko Schmidt, Dominik Schrempf, Michael Woodhams.

Host:    NORVEGE.local (AVX512, FMA3, 16 GB RAM)
Command: iqtree -s /Users/epante/Desktop/Dartois-etal_PeerJ_revised6/REVISED_peerj-52855-Supplemental_S7_Alignment_81seq_500pb_tufA.fasta -bb 1000 -nt AUTO
Seed:    244917 (Using SPRNG - Scalable Parallel Random Number Generator)
Time:    Wed Sep  1 09:54:48 2021
Kernel:  AVX+FMA - auto-detect threads (8 CPU cores detected)

Reading alignment file /Users/epante/Desktop/Dartois-etal_PeerJ_revised6/REVISED_peerj-52855-Supplemental_S7_Alignment_81seq_500pb_tufA.fasta ... Fasta format detected
NOTE: Change sequence name 'Haplotype_1 [192]_MT078946' -> Haplotype_1_[192]_MT078946
NOTE: Change sequence name 'Haplotype_2 [95]_MT078949' -> Haplotype_2_[95]_MT078949
NOTE: Change sequence name 'Haplotype_3 [9]_MT078951' -> Haplotype_3_[9]_MT078951
NOTE: Change sequence name 'Haplotype_4 [41]_MT078952' -> Haplotype_4_[41]_MT078952
NOTE: Change sequence name 'Haplotype_5 [2]_MT078954 (reversed)' -> Haplotype_5_[2]_MT078954
NOTE: Change sequence name 'Ulva_rigida [6]_strain_U1_MT160686 previously_U._pseudorotundata' -> Ulva_rigida_[6]_strain_U1_MT160686
NOTE: Change sequence name 'Ulva_lacinulata [34]_strain_U2_MT160687 previously_U._laetevirens' -> Ulva_lacinulata_[34]_strain_U2_MT160687
NOTE: Change sequence name 'Ulva_sp.A_AF-2021 [29]_strain_U3_MT160688 previously_U._rigida' -> Ulva_sp.A_AF-2021_[29]_strain_U3_MT160688
NOTE: Change sequence name 'Ulva_lacinulata [4]_strain_U4_MT160689 previously_U._laetevirens' -> Ulva_lacinulata_[4]_strain_U4_MT160689
NOTE: Change sequence name 'Ulva_fenestrata [11]_strain_U17_MT160662' -> Ulva_fenestrata_[11]_strain_U17_MT160662
NOTE: Change sequence name 'Ulva_gigantea [10]_strain_U31_MT160676' -> Ulva_gigantea_[10]_strain_U31_MT160676
NOTE: Change sequence name 'Ulva_australis [3]_strain_U32_MT160679' -> Ulva_australis_[3]_strain_U32_MT160679
NOTE: Change sequence name 'Ulva_australis [13]_strain_U40_MT160695' -> Ulva_australis_[13]_strain_U40_MT160695
NOTE: Change sequence name 'Ulva_armoricana_MNHN [1]_MT078955 HOLOTYPE (reversed)' -> Ulva_armoricana_MNHN_[1]_MT078955
NOTE: Change sequence name 'Ulva_rigida_var_fimbriata_MNHN [1]_MT078957 (reversed)' -> Ulva_rigida_var_fimbriata_MNHN_[1]_MT078957
NOTE: Change sequence name 'Ulva_scandinavica_MNHN [1]_MT078956 (reversed)' -> Ulva_scandinavica_MNHN_[1]_MT078956
NOTE: Change sequence name 'Ulva_arasakii [10]_AB561079' -> Ulva_arasakii_[10]_AB561079
NOTE: Change sequence name 'Ulva_australis [1]_MH538644' -> Ulva_australis_[1]_MH538644
NOTE: Change sequence name 'Ulva_australis [143]_HQ610378' -> Ulva_australis_[143]_HQ610378
NOTE: Change sequence name 'Ulva_beytensis [1]_KC661441' -> Ulva_beytensis_[1]_KC661441
NOTE: Change sequence name 'Ulva_californica [1]_MH538645' -> Ulva_californica_[1]_MH538645
NOTE: Change sequence name 'Ulva_californica [1]_MK992200' -> Ulva_californica_[1]_MK992200
NOTE: Change sequence name 'Ulva_californica [9]_AY454401' -> Ulva_californica_[9]_AY454401
NOTE: Change sequence name 'Ulva_californica [18]_MH538646' -> Ulva_californica_[18]_MH538646
NOTE: Change sequence name 'Ulva_chaugulii [2]_MG976862' -> Ulva_chaugulii_[2]_MG976862
NOTE: Change sequence name 'Ulva_erecta [1]_KC661427' -> Ulva_erecta_[1]_KC661427
NOTE: Change sequence name 'Ulva_expansa [21]_MH731007 HOLOTYPE' -> Ulva_expansa_[21]_MH731007
NOTE: Change sequence name 'Ulva_fasciata [1]_KC661452' -> Ulva_fasciata_[1]_KC661452
NOTE: Change sequence name 'Ulva_fasciata [2]_KC661442' -> Ulva_fasciata_[2]_KC661442
NOTE: Change sequence name 'Ulva_fasciata [2]_MG918119' -> Ulva_fasciata_[2]_MG918119
NOTE: Change sequence name 'Ulva_fasciata [2]_MK125445' -> Ulva_fasciata_[2]_MK125445
NOTE: Change sequence name 'Ulva_fasciata [4]_MG963807' -> Ulva_fasciata_[4]_MG963807
NOTE: Change sequence name 'Ulva_fasciata [24]_JN029299' -> Ulva_fasciata_[24]_JN029299
NOTE: Change sequence name 'Ulva_fenestrata [1]_MK456404 HOLOTYPE' -> Ulva_fenestrata_[1]_MK456404
NOTE: Change sequence name 'Ulva_gigantea [5]_HQ610297' -> Ulva_gigantea_[5]_HQ610297
NOTE: Change sequence name 'Ulva_iliohaha [1]_KT932976 HOLOTYPE' -> Ulva_iliohaha_[1]_KT932976
NOTE: Change sequence name 'Ulva_lactuca [1]_KC661443' -> Ulva_lactuca_[1]_KC661443
NOTE: Change sequence name 'Ulva_lactuca [2]_MH730972 as Ulva_lobata_LECTOTYPE' -> Ulva_lactuca_[2]_MH730972
NOTE: Change sequence name 'Ulva_lactuca [73]_HQ610327' -> Ulva_lactuca_[73]_HQ610327
NOTE: Change sequence name 'Ulva_lactuca [107]_HQ610325' -> Ulva_lactuca_[107]_HQ610325
NOTE: Change sequence name 'Ulva_laetevirens [1]_LT969813' -> Ulva_laetevirens_[1]_LT969813
NOTE: Change sequence name 'Ulva_laetevirens [30]_HQ610428' -> Ulva_laetevirens_[30]_HQ610428
NOTE: Change sequence name 'Ulva_lobata [30]_HQ610369' -> Ulva_lobata_[30]_HQ610369
NOTE: Change sequence name 'Ulva_ohiohilulu [9]_KT932977 HOLOTYPE' -> Ulva_ohiohilulu_[9]_KT932977
NOTE: Change sequence name 'Ulva_ohnoi [107]_AP018696' -> Ulva_ohnoi_[107]_AP018696
NOTE: Change sequence name 'Ulva_pertusa [5]_HE600186' -> Ulva_pertusa_[5]_HE600186
NOTE: Change sequence name 'Ulva_reticulata_x_Ulva_taeniata [3]_KC661468' -> Ulva_reticulata_x_Ulva_taeniata_[3]_KC661468
NOTE: Change sequence name 'Ulva_reticulata [1]_KC661444' -> Ulva_reticulata_[1]_KC661444
NOTE: Change sequence name 'Ulva_reticulata [2]_MG963806' -> Ulva_reticulata_[2]_MG963806
NOTE: Change sequence name 'Ulva_rigida [1]_KC661447' -> Ulva_rigida_[1]_KC661447
NOTE: Change sequence name 'Ulva_rigida [14]_HE600178' -> Ulva_rigida_[14]_HE600178
NOTE: Change sequence name 'Ulva_shanxiensis [1]_KJ617036' -> Ulva_shanxiensis_[1]_KJ617036
NOTE: Change sequence name 'Ulva_shanxiensis [1]_MG918122' -> Ulva_shanxiensis_[1]_MG918122
NOTE: Change sequence name 'Ulva_shanxiensis [1]_MH105040' -> Ulva_shanxiensis_[1]_MH105040
NOTE: Change sequence name 'Ulva_shanxiensis [1]_MH538697' -> Ulva_shanxiensis_[1]_MH538697
NOTE: Change sequence name 'Ulva_shanxiensis [2]_MG918120' -> Ulva_shanxiensis_[2]_MG918120
NOTE: Change sequence name 'Ulva_taeniata [1]_KC661445' -> Ulva_taeniata_[1]_KC661445
NOTE: Change sequence name 'Ulva_taeniata [1]_KC661451' -> Ulva_taeniata_[1]_KC661451
NOTE: Change sequence name 'Ulva_tanneri [1]_KM255002' -> Ulva_tanneri_[1]_KM255002
NOTE: Change sequence name 'Ulva_tepida [8]_KF195538' -> Ulva_tepida_[8]_KF195538
NOTE: Change sequence name 'Umbraulva_japonica [3]_JN029344' -> Umbraulva_japonica_[3]_JN029344
NOTE: Change sequence name 'Ulva_expansa [1]_KM255021' -> Ulva_expansa_[1]_KM255021
NOTE: Change sequence name 'Ulva_fasciata [1]_KC661448' -> Ulva_fasciata_[1]_KC661448
NOTE: Change sequence name 'Ulva_australis [13]_MT894961_strain_BLD1' -> Ulva_australis_[13]_MT894961_strain_BLD1
NOTE: Change sequence name 'Ulva_australis [8]_MT8949778_strain_BUR13' -> Ulva_australis_[8]_MT8949778_strain_BUR13
NOTE: Change sequence name 'Ulva_fenestrata [19]_MT894992_strain_FLY1' -> Ulva_fenestrata_[19]_MT894992_strain_FLY1
NOTE: Change sequence name 'Ulva_fenestrata [1]_MT895033_strain_LOO02' -> Ulva_fenestrata_[1]_MT895033_strain_LOO02
NOTE: Change sequence name 'Ulva_gigantea [2]_MT895017_strain_HUN4' -> Ulva_gigantea_[2]_MT895017_strain_HUN4
NOTE: Change sequence name 'Ulva_gigantea [9]_MT895018_strain_HUN5' -> Ulva_gigantea_[9]_MT895018_strain_HUN5
NOTE: Change sequence name 'Ulva_lacinulata [36]_MT894960 as_U._laetevirens_strain_BELMIXC' -> Ulva_lacinulata_[36]_MT894960
NOTE: Change sequence name 'Ulva_lacinulata [4]_MT895003 as_U._laetevirens_strain_GREEN10' -> Ulva_lacinulata_[4]_MT895003
NOTE: Change sequence name 'Ulva_lacinulata [2]_MT895005 as_U._laetevirens_strain_GREEN26' -> Ulva_lacinulata_[2]_MT895005
NOTE: Change sequence name 'Ulva_lacinulata [2]_MT895013 as_U._laetevirens_strain_HEE38' -> Ulva_lacinulata_[2]_MT895013
NOTE: Change sequence name 'Ulva_ohnoi [3]_MT894982_strain_CORTADURA' -> Ulva_ohnoi_[3]_MT894982_strain_CORTADURA
NOTE: Change sequence name 'Ulva_rigida [13]_MT894983 as_U._pseudorotundata_strain_COZ1' -> Ulva_rigida_[13]_MT894983
NOTE: Change sequence name 'Ulva_rigida [1]_MT895104 as_U._pseudorotundata_strain_VEN24' -> Ulva_rigida_[1]_MT895104
NOTE: Change sequence name 'Ulva_sp.A_AF-2021 [4]_MT894990 as_U._rigida_strain_DOG5' -> Ulva_sp.A_AF-2021_[4]_MT894990
NOTE: Change sequence name 'Ulva_sp.A_AF-2021 [1]_MT895102 as_U._rigida_strain_VCO2' -> Ulva_sp.A_AF-2021_[1]_MT895102
NOTE: Change sequence name 'Ulva_lacinulata [1] MW543061  Lesina_voucher_L0054997_LECTOTYPE' -> Ulva_lacinulata_[1]
NOTE: Change sequence name 'Ulva_rigida [1]_MW543060 Cadiz_voucher_LD14294_LECTOTYPE' -> Ulva_rigida_[1]_MW543060
NOTE: Change sequence name 'Ulva_rotundata [1]_NC053616_strain_U112_complete_genome' -> Ulva_rotundata_[1]_NC053616_strain_U112_complete_genome
Alignment most likely contains DNA/RNA sequences
Alignment has 81 sequences with 500 columns, 135 distinct patterns
103 parsimony-informative, 30 singleton sites, 367 constant sites
WARNING: Some sequence names are changed as follows:
Haplotype_1_[192]_MT078946 -> Haplotype_1__192__MT078946
Haplotype_2_[95]_MT078949 -> Haplotype_2__95__MT078949
Haplotype_3_[9]_MT078951 -> Haplotype_3__9__MT078951
Haplotype_4_[41]_MT078952 -> Haplotype_4__41__MT078952
Haplotype_5_[2]_MT078954 -> Haplotype_5__2__MT078954
Ulva_rigida_[6]_strain_U1_MT160686 -> Ulva_rigida__6__strain_U1_MT160686
Ulva_lacinulata_[34]_strain_U2_MT160687 -> Ulva_lacinulata__34__strain_U2_MT160687
Ulva_sp.A_AF-2021_[29]_strain_U3_MT160688 -> Ulva_sp.A_AF-2021__29__strain_U3_MT160688
Ulva_lacinulata_[4]_strain_U4_MT160689 -> Ulva_lacinulata__4__strain_U4_MT160689
Ulva_fenestrata_[11]_strain_U17_MT160662 -> Ulva_fenestrata__11__strain_U17_MT160662
Ulva_gigantea_[10]_strain_U31_MT160676 -> Ulva_gigantea__10__strain_U31_MT160676
Ulva_australis_[3]_strain_U32_MT160679 -> Ulva_australis__3__strain_U32_MT160679
Ulva_australis_[13]_strain_U40_MT160695 -> Ulva_australis__13__strain_U40_MT160695
Ulva_armoricana_MNHN_[1]_MT078955 -> Ulva_armoricana_MNHN__1__MT078955
Ulva_rigida_var_fimbriata_MNHN_[1]_MT078957 -> Ulva_rigida_var_fimbriata_MNHN__1__MT078957
Ulva_scandinavica_MNHN_[1]_MT078956 -> Ulva_scandinavica_MNHN__1__MT078956
Ulva_arasakii_[10]_AB561079 -> Ulva_arasakii__10__AB561079
Ulva_australis_[1]_MH538644 -> Ulva_australis__1__MH538644
Ulva_australis_[143]_HQ610378 -> Ulva_australis__143__HQ610378
Ulva_beytensis_[1]_KC661441 -> Ulva_beytensis__1__KC661441
Ulva_californica_[1]_MH538645 -> Ulva_californica__1__MH538645
Ulva_californica_[1]_MK992200 -> Ulva_californica__1__MK992200
Ulva_californica_[9]_AY454401 -> Ulva_californica__9__AY454401
Ulva_californica_[18]_MH538646 -> Ulva_californica__18__MH538646
Ulva_chaugulii_[2]_MG976862 -> Ulva_chaugulii__2__MG976862
Ulva_erecta_[1]_KC661427 -> Ulva_erecta__1__KC661427
Ulva_expansa_[21]_MH731007 -> Ulva_expansa__21__MH731007
Ulva_fasciata_[1]_KC661452 -> Ulva_fasciata__1__KC661452
Ulva_fasciata_[2]_KC661442 -> Ulva_fasciata__2__KC661442
Ulva_fasciata_[2]_MG918119 -> Ulva_fasciata__2__MG918119
Ulva_fasciata_[2]_MK125445 -> Ulva_fasciata__2__MK125445
Ulva_fasciata_[4]_MG963807 -> Ulva_fasciata__4__MG963807
Ulva_fasciata_[24]_JN029299 -> Ulva_fasciata__24__JN029299
Ulva_fenestrata_[1]_MK456404 -> Ulva_fenestrata__1__MK456404
Ulva_gigantea_[5]_HQ610297 -> Ulva_gigantea__5__HQ610297
Ulva_iliohaha_[1]_KT932976 -> Ulva_iliohaha__1__KT932976
Ulva_lactuca_[1]_KC661443 -> Ulva_lactuca__1__KC661443
Ulva_lactuca_[2]_MH730972 -> Ulva_lactuca__2__MH730972
Ulva_lactuca_[73]_HQ610327 -> Ulva_lactuca__73__HQ610327
Ulva_lactuca_[107]_HQ610325 -> Ulva_lactuca__107__HQ610325
Ulva_laetevirens_[1]_LT969813 -> Ulva_laetevirens__1__LT969813
Ulva_laetevirens_[30]_HQ610428 -> Ulva_laetevirens__30__HQ610428
Ulva_lobata_[30]_HQ610369 -> Ulva_lobata__30__HQ610369
Ulva_ohiohilulu_[9]_KT932977 -> Ulva_ohiohilulu__9__KT932977
Ulva_ohnoi_[107]_AP018696 -> Ulva_ohnoi__107__AP018696
Ulva_pertusa_[5]_HE600186 -> Ulva_pertusa__5__HE600186
Ulva_reticulata_x_Ulva_taeniata_[3]_KC661468 -> Ulva_reticulata_x_Ulva_taeniata__3__KC661468
Ulva_reticulata_[1]_KC661444 -> Ulva_reticulata__1__KC661444
Ulva_reticulata_[2]_MG963806 -> Ulva_reticulata__2__MG963806
Ulva_rigida_[1]_KC661447 -> Ulva_rigida__1__KC661447
Ulva_rigida_[14]_HE600178 -> Ulva_rigida__14__HE600178
Ulva_shanxiensis_[1]_KJ617036 -> Ulva_shanxiensis__1__KJ617036
Ulva_shanxiensis_[1]_MG918122 -> Ulva_shanxiensis__1__MG918122
Ulva_shanxiensis_[1]_MH105040 -> Ulva_shanxiensis__1__MH105040
Ulva_shanxiensis_[1]_MH538697 -> Ulva_shanxiensis__1__MH538697
Ulva_shanxiensis_[2]_MG918120 -> Ulva_shanxiensis__2__MG918120
Ulva_taeniata_[1]_KC661445 -> Ulva_taeniata__1__KC661445
Ulva_taeniata_[1]_KC661451 -> Ulva_taeniata__1__KC661451
Ulva_tanneri_[1]_KM255002 -> Ulva_tanneri__1__KM255002
Ulva_tepida_[8]_KF195538 -> Ulva_tepida__8__KF195538
Umbraulva_japonica_[3]_JN029344 -> Umbraulva_japonica__3__JN029344
Ulva_expansa_[1]_KM255021 -> Ulva_expansa__1__KM255021
Ulva_fasciata_[1]_KC661448 -> Ulva_fasciata__1__KC661448
Ulva_australis_[13]_MT894961_strain_BLD1 -> Ulva_australis__13__MT894961_strain_BLD1
Ulva_australis_[8]_MT8949778_strain_BUR13 -> Ulva_australis__8__MT8949778_strain_BUR13
Ulva_fenestrata_[19]_MT894992_strain_FLY1 -> Ulva_fenestrata__19__MT894992_strain_FLY1
Ulva_fenestrata_[1]_MT895033_strain_LOO02 -> Ulva_fenestrata__1__MT895033_strain_LOO02
Ulva_gigantea_[2]_MT895017_strain_HUN4 -> Ulva_gigantea__2__MT895017_strain_HUN4
Ulva_gigantea_[9]_MT895018_strain_HUN5 -> Ulva_gigantea__9__MT895018_strain_HUN5
Ulva_lacinulata_[36]_MT894960 -> Ulva_lacinulata__36__MT894960
Ulva_lacinulata_[4]_MT895003 -> Ulva_lacinulata__4__MT895003
Ulva_lacinulata_[2]_MT895005 -> Ulva_lacinulata__2__MT895005
Ulva_lacinulata_[2]_MT895013 -> Ulva_lacinulata__2__MT895013
Ulva_ohnoi_[3]_MT894982_strain_CORTADURA -> Ulva_ohnoi__3__MT894982_strain_CORTADURA
Ulva_rigida_[13]_MT894983 -> Ulva_rigida__13__MT894983
Ulva_rigida_[1]_MT895104 -> Ulva_rigida__1__MT895104
Ulva_sp.A_AF-2021_[4]_MT894990 -> Ulva_sp.A_AF-2021__4__MT894990
Ulva_sp.A_AF-2021_[1]_MT895102 -> Ulva_sp.A_AF-2021__1__MT895102
Ulva_lacinulata_[1] -> Ulva_lacinulata__1_
Ulva_rigida_[1]_MW543060 -> Ulva_rigida__1__MW543060
Ulva_rotundata_[1]_NC053616_strain_U112_complete_genome -> Ulva_rotundata__1__NC053616_strain_U112_complete_genome

                                                         Gap/Ambiguity  Composition  p-value
   1  Haplotype_1__192__MT078946                                 0.00%    passed     99.09%
   2  Haplotype_2__95__MT078949                                  0.00%    passed     96.29%
   3  Haplotype_3__9__MT078951                                   0.00%    passed     95.36%
   4  Haplotype_4__41__MT078952                                  0.00%    passed     99.91%
   5  Haplotype_5__2__MT078954                                   0.00%    passed     89.29%
   6  Ulva_rigida__6__strain_U1_MT160686                         0.00%    passed     95.36%
   7  Ulva_lacinulata__34__strain_U2_MT160687                    0.00%    passed     99.09%
   8  Ulva_sp.A_AF-2021__29__strain_U3_MT160688                  0.00%    passed     96.29%
   9  Ulva_lacinulata__4__strain_U4_MT160689                     0.00%    passed     99.44%
  10  Ulva_fenestrata__11__strain_U17_MT160662                   0.00%    passed     89.29%
  11  Ulva_gigantea__10__strain_U31_MT160676                     0.00%    passed     94.39%
  12  Ulva_australis__3__strain_U32_MT160679                     0.00%    passed     99.54%
  13  Ulva_australis__13__strain_U40_MT160695                    0.00%    passed     99.91%
  14  Ulva_armoricana_MNHN__1__MT078955                          0.00%    passed     99.09%
  15  Ulva_rigida_var_fimbriata_MNHN__1__MT078957                0.00%    passed     99.50%
  16  Ulva_scandinavica_MNHN__1__MT078956                        0.00%    passed     99.09%
  17  Ulva_arasakii__10__AB561079                                0.20%    passed     99.43%
  18  Ulva_australis__1__MH538644                                0.60%    passed    100.00%
  19  Ulva_australis__143__HQ610378                              0.00%    passed     99.91%
  20  Ulva_beytensis__1__KC661441                                0.00%    passed     90.75%
  21  Ulva_californica__1__MH538645                              0.00%    passed     98.86%
  22  Ulva_californica__1__MK992200                              0.00%    passed     96.74%
  23  Ulva_californica__9__AY454401                              0.00%    passed    100.00%
  24  Ulva_californica__18__MH538646                             0.00%    passed     99.32%
  25  Ulva_chaugulii__2__MG976862                                0.00%    passed     99.83%
  26  Ulva_erecta__1__KC661427                                   0.00%    passed     97.59%
  27  Ulva_expansa__21__MH731007                                 0.00%    passed     99.20%
  28  Ulva_fasciata__1__KC661452                                 0.00%    passed     90.75%
  29  Ulva_fasciata__2__KC661442                                 0.00%    passed     98.10%
  30  Ulva_fasciata__2__MG918119                                 0.00%    passed     97.82%
  31  Ulva_fasciata__2__MK125445                                 0.00%    passed     96.06%
  32  Ulva_fasciata__4__MG963807                                 0.00%    passed     95.30%
  33  Ulva_fasciata__24__JN029299                                0.00%    passed     98.35%
  34  Ulva_fenestrata__1__MK456404                               0.00%    passed     84.45%
  35  Ulva_gigantea__5__HQ610297                                 0.00%    passed     94.39%
  36  Ulva_iliohaha__1__KT932976                                 0.00%    passed     99.61%
  37  Ulva_lactuca__1__KC661443                                  0.00%    passed     99.86%
  38  Ulva_lactuca__2__MH730972                                  0.00%    passed     98.35%
  39  Ulva_lactuca__73__HQ610327                                 0.00%    passed     84.45%
  40  Ulva_lactuca__107__HQ610325                                0.00%    passed     89.29%
  41  Ulva_laetevirens__1__LT969813                              0.00%    passed     99.58%
  42  Ulva_laetevirens__30__HQ610428                             0.00%    passed     99.44%
  43  Ulva_lobata__30__HQ610369                                  0.00%    passed     99.20%
  44  Ulva_ohiohilulu__9__KT932977                               0.00%    passed     73.92%
  45  Ulva_ohnoi__107__AP018696                                  0.00%    passed     95.30%
  46  Ulva_pertusa__5__HE600186                                  0.00%    passed     99.91%
  47  Ulva_reticulata_x_Ulva_taeniata__3__KC661468               0.00%    passed     98.35%
  48  Ulva_reticulata__1__KC661444                               0.00%    passed     98.86%
  49  Ulva_reticulata__2__MG963806                               0.00%    passed     98.35%
  50  Ulva_rigida__1__KC661447                                   0.00%    passed     99.44%
  51  Ulva_rigida__14__HE600178                                  0.00%    passed     99.44%
  52  Ulva_shanxiensis__1__KJ617036                              0.00%    passed     97.23%
  53  Ulva_shanxiensis__1__MG918122                              0.00%    passed     95.94%
  54  Ulva_shanxiensis__1__MH105040                              0.00%    passed     90.95%
  55  Ulva_shanxiensis__1__MH538697                              0.40%    passed     95.97%
  56  Ulva_shanxiensis__2__MG918120                              0.00%    passed     93.91%
  57  Ulva_taeniata__1__KC661445                                 0.00%    passed     97.82%
  58  Ulva_taeniata__1__KC661451                                 0.00%    passed     90.75%
  59  Ulva_tanneri__1__KM255002                                  0.00%    passed     98.66%
  60  Ulva_tepida__8__KF195538                                   0.00%    passed     96.52%
  61  Umbraulva_japonica__3__JN029344                            0.00%    passed     98.12%
  62  Ulva_expansa__1__KM255021                                  0.00%    passed     99.99%
  63  Ulva_fasciata__1__KC661448                                 0.00%    passed     94.49%
  64  Ulva_australis__13__MT894961_strain_BLD1                   0.00%    passed     99.91%
  65  Ulva_australis__8__MT8949778_strain_BUR13                  0.00%    passed     99.54%
  66  Ulva_fenestrata__19__MT894992_strain_FLY1                  0.00%    passed     89.29%
  67  Ulva_fenestrata__1__MT895033_strain_LOO02                  0.00%    passed     89.29%
  68  Ulva_gigantea__2__MT895017_strain_HUN4                     0.00%    passed     94.39%
  69  Ulva_gigantea__9__MT895018_strain_HUN5                     0.00%    passed     94.39%
  70  Ulva_lacinulata__36__MT894960                              0.00%    passed     99.09%
  71  Ulva_lacinulata__4__MT895003                               0.00%    passed     99.44%
  72  Ulva_lacinulata__2__MT895005                               0.00%    passed     99.44%
  73  Ulva_lacinulata__2__MT895013                               0.00%    passed     99.09%
  74  Ulva_ohnoi__3__MT894982_strain_CORTADURA                   0.00%    passed     95.30%
  75  Ulva_rigida__13__MT894983                                  0.00%    passed     95.36%
  76  Ulva_rigida__1__MT895104                                   0.00%    passed     95.36%
  77  Ulva_sp.A_AF-2021__4__MT894990                             0.00%    passed     96.29%
  78  Ulva_sp.A_AF-2021__1__MT895102                             0.00%    passed     96.29%
  79  Ulva_lacinulata__1_                                        0.00%    passed     99.44%
  80  Ulva_rigida__1__MW543060                                   0.00%    passed     95.36%
  81  Ulva_rotundata__1__NC053616_strain_U112_complete_genome    0.00%    passed     95.36%
****  TOTAL                                                      0.01%  0 sequences failed composition chi2 test (p-value<5%; df=3)
NOTE: Ulva_lacinulata__34__strain_U2_MT160687 is identical to Haplotype_1__192__MT078946 but kept for subsequent analysis
NOTE: Ulva_sp.A_AF-2021__29__strain_U3_MT160688 is identical to Haplotype_2__95__MT078949 but kept for subsequent analysis
NOTE: Ulva_rigida__6__strain_U1_MT160686 is identical to Haplotype_3__9__MT078951 but kept for subsequent analysis
NOTE: Ulva_australis__13__strain_U40_MT160695 is identical to Haplotype_4__41__MT078952 but kept for subsequent analysis
NOTE: Ulva_fenestrata__11__strain_U17_MT160662 is identical to Haplotype_5__2__MT078954 but kept for subsequent analysis
NOTE: Ulva_laetevirens__30__HQ610428 is identical to Ulva_lacinulata__4__strain_U4_MT160689 but kept for subsequent analysis
NOTE: Ulva_gigantea__5__HQ610297 is identical to Ulva_gigantea__10__strain_U31_MT160676 but kept for subsequent analysis
NOTE: Ulva_australis__8__MT8949778_strain_BUR13 is identical to Ulva_australis__3__strain_U32_MT160679 but kept for subsequent analysis
NOTE: Ulva_fasciata__1__KC661452 is identical to Ulva_beytensis__1__KC661441 but kept for subsequent analysis
NOTE: Ulva_lobata__30__HQ610369 is identical to Ulva_expansa__21__MH731007 but kept for subsequent analysis
NOTE: Ulva_ohnoi__107__AP018696 is identical to Ulva_fasciata__4__MG963807 but kept for subsequent analysis
NOTE: Ulva_lactuca__2__MH730972 is identical to Ulva_fasciata__24__JN029299 but kept for subsequent analysis
NOTE: 26 identical sequences (see below) will be ignored for subsequent analysis
NOTE: Ulva_armoricana_MNHN__1__MT078955 (identical to Haplotype_1__192__MT078946) is ignored but added at the end
NOTE: Ulva_scandinavica_MNHN__1__MT078956 (identical to Haplotype_1__192__MT078946) is ignored but added at the end
NOTE: Ulva_lacinulata__36__MT894960 (identical to Haplotype_1__192__MT078946) is ignored but added at the end
NOTE: Ulva_lacinulata__2__MT895013 (identical to Haplotype_1__192__MT078946) is ignored but added at the end
NOTE: Ulva_sp.A_AF-2021__4__MT894990 (identical to Haplotype_2__95__MT078949) is ignored but added at the end
NOTE: Ulva_sp.A_AF-2021__1__MT895102 (identical to Haplotype_2__95__MT078949) is ignored but added at the end
NOTE: Ulva_rigida__13__MT894983 (identical to Haplotype_3__9__MT078951) is ignored but added at the end
NOTE: Ulva_rigida__1__MT895104 (identical to Haplotype_3__9__MT078951) is ignored but added at the end
NOTE: Ulva_rigida__1__MW543060 (identical to Haplotype_3__9__MT078951) is ignored but added at the end
NOTE: Ulva_rotundata__1__NC053616_strain_U112_complete_genome (identical to Haplotype_3__9__MT078951) is ignored but added at the end
NOTE: Ulva_australis__143__HQ610378 (identical to Haplotype_4__41__MT078952) is ignored but added at the end
NOTE: Ulva_pertusa__5__HE600186 (identical to Haplotype_4__41__MT078952) is ignored but added at the end
NOTE: Ulva_australis__13__MT894961_strain_BLD1 (identical to Haplotype_4__41__MT078952) is ignored but added at the end
NOTE: Ulva_lactuca__107__HQ610325 (identical to Haplotype_5__2__MT078954) is ignored but added at the end
NOTE: Ulva_fenestrata__19__MT894992_strain_FLY1 (identical to Haplotype_5__2__MT078954) is ignored but added at the end
NOTE: Ulva_fenestrata__1__MT895033_strain_LOO02 (identical to Haplotype_5__2__MT078954) is ignored but added at the end
NOTE: Ulva_rigida__14__HE600178 (identical to Ulva_lacinulata__4__strain_U4_MT160689) is ignored but added at the end
NOTE: Ulva_lacinulata__4__MT895003 (identical to Ulva_lacinulata__4__strain_U4_MT160689) is ignored but added at the end
NOTE: Ulva_lacinulata__2__MT895005 (identical to Ulva_lacinulata__4__strain_U4_MT160689) is ignored but added at the end
NOTE: Ulva_lacinulata__1_ (identical to Ulva_lacinulata__4__strain_U4_MT160689) is ignored but added at the end
NOTE: Ulva_gigantea__2__MT895017_strain_HUN4 (identical to Ulva_gigantea__10__strain_U31_MT160676) is ignored but added at the end
NOTE: Ulva_gigantea__9__MT895018_strain_HUN5 (identical to Ulva_gigantea__10__strain_U31_MT160676) is ignored but added at the end
NOTE: Ulva_taeniata__1__KC661451 (identical to Ulva_beytensis__1__KC661441) is ignored but added at the end
NOTE: Ulva_ohnoi__3__MT894982_strain_CORTADURA (identical to Ulva_fasciata__4__MG963807) is ignored but added at the end
NOTE: Ulva_reticulata_x_Ulva_taeniata__3__KC661468 (identical to Ulva_fasciata__24__JN029299) is ignored but added at the end
NOTE: Ulva_reticulata__2__MG963806 (identical to Ulva_fasciata__24__JN029299) is ignored but added at the end

For your convenience alignment with unique sequences printed to /Users/epante/Desktop/Dartois-etal_PeerJ_revised6/REVISED_peerj-52855-Supplemental_S7_Alignment_81seq_500pb_tufA.fasta.uniqueseq.phy


Create initial parsimony tree by phylogenetic likelihood library (PLL)... 0.002 seconds
NOTE: ModelFinder requires 3 MB RAM!
ModelFinder will test 286 DNA models (sample size: 500) ...
 No. Model         -LnL         df  AIC          AICc         BIC
Measuring multi-threading efficiency up to 8 CPU cores
Increase to 10 rounds for branch lengths
1839 trees examined
Threads: 1 / Time: 8.004 sec / Speedup: 1.000 / Efficiency: 100% / LogL: -5972
Threads: 2 / Time: 7.649 sec / Speedup: 1.046 / Efficiency: 52% / LogL: -5972
Threads: 3 / Time: 9.386 sec / Speedup: 0.853 / Efficiency: 28% / LogL: -5972
BEST NUMBER OF THREADS: 1

  1  JC            2696.681     107 5607.362     5666.321     6058.325
  2  JC+I          2537.360     108 5290.719     5350.934     5745.897
  3  JC+G4         2530.676     108 5277.352     5337.567     5732.530
  4  JC+I+G4       2522.033     109 5262.066     5323.553     5721.458
  5  JC+R2         2531.305     109 5280.611     5342.098     5740.003
  6  JC+R3         2529.468     111 5280.936     5345.018     5748.757
 14  F81+F         2686.295     110 5592.591     5655.367     6056.198
 15  F81+F+I       2521.777     111 5265.553     5329.636     5733.375
 16  F81+F+G4      2515.785     111 5253.570     5317.653     5721.392
 17  F81+F+I+G4    2507.037     112 5238.073     5303.479     5710.110
 18  F81+F+R2      2515.735     112 5255.471     5320.876     5727.507
 19  F81+F+R3      2514.787     114 5257.574     5325.678     5738.040
 27  K2P           2656.471     108 5528.941     5589.156     5984.119
 28  K2P+I         2495.152     109 5208.304     5269.791     5667.696
 29  K2P+G4        2488.181     109 5194.363     5255.850     5653.755
 30  K2P+I+G4      2478.603     110 5177.206     5239.983     5640.813
 31  K2P+R2        2486.695     110 5193.390     5256.166     5656.996
 32  K2P+R3        2486.146     112 5196.292     5261.698     5668.328
 40  HKY+F         2639.940     111 5501.880     5565.963     5969.702
 41  HKY+F+I       2470.035     112 5164.069     5229.475     5636.105
 42  HKY+F+G4      2463.420     112 5150.841     5216.246     5622.877
 43  HKY+F+I+G4    2453.918     113 5133.836     5200.582     5610.087
 44  HKY+F+R2      2462.969     113 5151.939     5218.685     5628.189
 45  HKY+F+R3      2462.714     115 5155.428     5224.907     5640.108
 53  TNe           2656.023     109 5530.047     5591.534     5989.439
 54  TNe+I         2495.097     110 5210.194     5272.970     5673.801
 55  TNe+G4        2488.016     110 5196.031     5258.808     5659.638
 56  TNe+I+G4      2478.199     111 5178.398     5242.480     5646.219
 57  TNe+R2        2486.122     111 5194.245     5258.327     5662.066
 58  TNe+R3        2485.831     113 5197.662     5264.408     5673.913
 66  TN+F          2639.013     112 5502.025     5567.431     5974.061
 67  TN+F+I        2468.033     113 5162.067     5228.813     5638.317
 68  TN+F+G4       2461.768     113 5149.536     5216.282     5625.787
 69  TN+F+I+G4     2451.629     114 5131.258     5199.362     5611.723
 70  TN+F+R2       2461.383     114 5150.767     5218.871     5631.232
 71  TN+F+R3       2461.134     116 5154.267     5225.139     5643.162
 79  K3P           2656.469     109 5530.938     5592.425     5990.330
 80  K3P+I         2495.159     110 5210.317     5273.094     5673.924
 81  K3P+G4        2488.188     110 5196.375     5259.152     5659.982
 82  K3P+I+G4      2478.194     111 5178.389     5242.471     5646.210
 83  K3P+R2        2486.320     111 5194.641     5258.723     5662.462
 84  K3P+R3        2486.018     113 5198.036     5264.783     5674.287
 92  K3Pu+F        2639.396     112 5502.792     5568.198     5974.828
 93  K3Pu+F+I      2468.374     113 5162.749     5229.495     5639.000
 94  K3Pu+F+G4     2461.764     113 5149.529     5216.275     5625.779
 95  K3Pu+F+I+G4   2451.821     114 5131.643     5199.747     5612.108
 96  K3Pu+F+R2     2461.283     114 5150.566     5218.670     5631.031
 97  K3Pu+F+R3     2461.063     116 5154.127     5224.999     5643.021
105  TPM2+F        2639.947     112 5503.893     5569.299     5975.930
106  TPM2+F+I      2469.475     113 5164.950     5231.696     5641.200
107  TPM2+F+G4     2462.734     113 5151.467     5218.213     5627.718
108  TPM2+F+I+G4   2452.898     114 5133.795     5201.899     5614.260
109  TPM2+F+R2     2462.182     114 5152.365     5220.469     5632.830
110  TPM2+F+R3     2461.979     116 5155.959     5226.831     5644.853
118  TPM2u+F       2639.948     112 5503.895     5569.301     5975.931
119  TPM2u+F+I     2469.476     113 5164.952     5231.698     5641.202
120  TPM2u+F+G4    2462.735     113 5151.469     5218.215     5627.720
121  TPM2u+F+I+G4  2452.864     114 5133.727     5201.831     5614.193
122  TPM2u+F+R2    2462.134     114 5152.268     5220.372     5632.734
123  TPM2u+F+R3    2461.930     116 5155.859     5226.731     5644.754
131  TPM3+F        2632.300     112 5488.600     5554.005     5960.636
132  TPM3+F+I      2458.925     113 5143.849     5210.596     5620.100
133  TPM3+F+G4     2451.548     113 5129.096     5195.842     5605.346
134  TPM3+F+I+G4   2440.473     114 5108.947     5177.051     5589.412
135  TPM3+F+R2     2451.623     114 5131.247     5199.351     5611.712
136  TPM3+F+R3     2451.199     116 5134.398     5205.270     5623.292
144  TPM3u+F       2632.301     112 5488.602     5554.008     5960.638
145  TPM3u+F+I     2458.924     113 5143.848     5210.594     5620.098
146  TPM3u+F+G4    2451.548     113 5129.097     5195.843     5605.347
147  TPM3u+F+I+G4  2440.467     114 5108.934     5177.037     5589.399
148  TPM3u+F+R2    2451.610     114 5131.219     5199.323     5611.685
149  TPM3u+F+R3    2451.102     116 5134.204     5205.076     5623.099
157  TIMe          2656.021     110 5532.042     5594.818     5995.649
158  TIMe+I        2495.102     111 5212.204     5276.287     5680.026
159  TIMe+G4       2488.021     111 5198.042     5262.124     5665.863
160  TIMe+I+G4     2477.992     112 5179.985     5245.391     5652.021
161  TIMe+R2       2486.084     112 5196.168     5261.574     5668.204
162  TIMe+R3       2472.554     114 5173.108     5241.212     5653.574
163  TIMe+R4       2472.557     116 5177.114     5247.986     5666.008
170  TIM+F         2638.476     113 5502.952     5569.698     5979.203
171  TIM+F+I       2466.391     114 5160.781     5228.885     5641.247
172  TIM+F+G4      2460.131     114 5148.262     5216.366     5628.728
173  TIM+F+I+G4    2449.613     115 5129.227     5198.706     5613.907
174  TIM+F+R2      2459.741     115 5149.483     5218.962     5634.163
175  TIM+F+R3      2444.696     117 5123.392     5195.675     5616.502
176  TIM+F+R4      2444.682     119 5127.365     5202.523     5628.903
183  TIM2e         2655.023     110 5530.047     5592.823     5993.654
184  TIM2e+I       2494.993     111 5211.985     5276.068     5679.807
185  TIM2e+G4      2487.742     111 5197.485     5261.567     5665.306
186  TIM2e+I+G4    2477.611     112 5179.222     5244.628     5651.258
187  TIM2e+R2      2485.730     112 5195.460     5260.866     5667.497
188  TIM2e+R3      2471.913     114 5171.825     5239.929     5652.290
189  TIM2e+R4      2471.884     116 5175.768     5246.640     5664.663
196  TIM2+F        2639.007     113 5504.015     5570.761     5980.265
197  TIM2+F+I      2467.447     114 5162.893     5230.997     5643.359
198  TIM2+F+G4     2461.055     114 5150.109     5218.213     5630.574
199  TIM2+F+I+G4   2450.676     115 5131.352     5200.831     5616.032
200  TIM2+F+R2     2460.677     115 5151.354     5220.833     5636.034
201  TIM2+F+R3     2445.511     117 5125.023     5197.305     5618.132
202  TIM2+F+R4     2445.468     119 5128.936     5204.094     5630.475
209  TIM3e         2655.246     110 5530.491     5593.268     5994.098
210  TIM3e+I       2494.058     111 5210.115     5274.198     5677.937
211  TIM3e+G4      2487.020     111 5196.039     5260.122     5663.861
212  TIM3e+I+G4    2476.976     112 5177.953     5243.358     5649.989
213  TIM3e+R2      2485.155     112 5194.311     5259.716     5666.347
214  TIM3e+R3      2471.287     114 5170.575     5238.679     5651.040
215  TIM3e+R4      2471.279     116 5174.559     5245.431     5663.453
222  TIM3+F        2631.335     113 5488.670     5555.416     5964.921
223  TIM3+F+I      2456.985     114 5141.971     5210.075     5622.436
224  TIM3+F+G4     2449.672     114 5127.344     5195.448     5607.809
225  TIM3+F+I+G4   2437.933     115 5105.865     5175.344     5590.545
226  TIM3+F+R2     2450.049     115 5130.098     5199.577     5614.778
227  TIM3+F+R3     2432.609     117 5099.217     5171.500     5592.326
228  TIM3+F+R4     2432.607     119 5103.215     5178.373     5604.753
235  TVMe          2654.735     111 5531.470     5595.553     5999.292
236  TVMe+I        2493.993     112 5211.986     5277.392     5684.022
237  TVMe+G4       2487.006     112 5198.013     5263.418     5670.049
238  TVMe+I+G4     2476.818     113 5179.636     5246.382     5655.887
239  TVMe+R2       2485.138     113 5196.276     5263.022     5672.527
240  TVMe+R3       2470.520     115 5171.040     5240.519     5655.720
241  TVMe+R4       2470.483     117 5174.967     5247.249     5668.076
248  TVM+F         2632.291     114 5492.582     5560.686     5973.048
249  TVM+F+I       2458.285     115 5146.571     5216.050     5631.251
250  TVM+F+G4      2450.750     115 5131.500     5200.979     5616.180
251  TVM+F+I+G4    2439.800     116 5111.599     5182.471     5600.494
252  TVM+F+R2      2451.105     116 5134.211     5205.083     5623.105
253  TVM+F+R3      2434.345     118 5104.690     5178.402     5602.014
254  TVM+F+R4      2434.326     120 5108.652     5185.275     5614.405
261  SYM           2654.283     112 5532.566     5597.971     6004.602
262  SYM+I         2493.923     113 5213.845     5280.591     5690.096
263  SYM+G4        2486.749     113 5199.499     5266.245     5675.749
264  SYM+I+G4      2476.606     114 5181.213     5249.317     5661.678
265  SYM+R2        2484.822     114 5197.644     5265.748     5678.109
266  SYM+R3        2470.421     116 5172.841     5243.713     5661.736
267  SYM+R4        2470.385     118 5176.770     5250.482     5674.094
274  GTR+F         2631.341     115 5492.682     5562.161     5977.362
275  GTR+F+I       2456.337     116 5144.674     5215.546     5633.569
276  GTR+F+G4      2448.855     116 5129.710     5200.582     5618.605
277  GTR+F+I+G4    2437.224     117 5108.447     5180.730     5601.557
278  GTR+F+R2      2449.458     117 5132.917     5205.199     5626.026
279  GTR+F+R3      2431.946     119 5101.892     5177.050     5603.431
280  GTR+F+R4      2431.946     121 5105.892     5183.998     5615.860
Akaike Information Criterion:           TIM3+F+R3
Corrected Akaike Information Criterion: TIM3+F+R3
Bayesian Information Criterion:         TPM3u+F+I+G4
Best-fit model: TPM3u+F+I+G4 chosen according to BIC

All model information printed to /Users/epante/Desktop/Dartois-etal_PeerJ_revised6/REVISED_peerj-52855-Supplemental_S7_Alignment_81seq_500pb_tufA.fasta.model.gz
CPU time for ModelFinder: 54.217 seconds (0h:0m:54s)
Wall-clock time for ModelFinder: 27.670 seconds (0h:0m:27s)
Generating 1000 samples for ultrafast bootstrap (seed: 244917)...

NOTE: 1 MB RAM (0 GB) is required!
Measuring multi-threading efficiency up to 8 CPU cores
Increase to 10 rounds for branch lengths
703 trees examined
Threads: 1 / Time: 8.007 sec / Speedup: 1.000 / Efficiency: 100% / LogL: -4478
Threads: 2 / Time: 6.763 sec / Speedup: 1.184 / Efficiency: 59% / LogL: -4478
Threads: 3 / Time: 6.561 sec / Speedup: 1.220 / Efficiency: 41% / LogL: -4478
BEST NUMBER OF THREADS: 2

Estimate model parameters (epsilon = 0.100)
Thoroughly optimizing +I+G parameters from 10 start values...
Init pinv, alpha: 0.000, 1.000 / Estimate: 0.000, 0.171 / LogL: -2451.549
Init pinv, alpha: 0.082, 1.000 / Estimate: 0.090, 0.201 / LogL: -2449.910
Init pinv, alpha: 0.163, 1.000 / Estimate: 0.180, 0.241 / LogL: -2448.247
Init pinv, alpha: 0.245, 1.000 / Estimate: 0.552, 0.738 / LogL: -2440.971
Init pinv, alpha: 0.326, 1.000 / Estimate: 0.556, 0.752 / LogL: -2440.918
Init pinv, alpha: 0.408, 1.000 / Estimate: 0.556, 0.753 / LogL: -2440.921
Init pinv, alpha: 0.489, 1.000 / Estimate: 0.554, 0.747 / LogL: -2440.947
Init pinv, alpha: 0.571, 1.000 / Estimate: 0.581, 0.866 / LogL: -2440.616
Init pinv, alpha: 0.652, 1.000 / Estimate: 0.636, 1.284 / LogL: -2440.518
Init pinv, alpha: 0.734, 1.000 / Estimate: 0.636, 1.280 / LogL: -2440.532
Optimal pinv,alpha: 0.636, 1.284 / LogL: -2440.518

Parameters optimization took 0.454 sec
Computing ML distances based on estimated model parameters... 0.013 sec
Computing BIONJ tree...
0.002 seconds
Log-likelihood of BIONJ tree: -2437.491
--------------------------------------------------------------------
|             INITIALIZING CANDIDATE TREE SET                      |
--------------------------------------------------------------------
Generating 98 parsimony trees... 0.215 second
Computing log-likelihood of 98 initial trees ... 0.280 seconds
Current best score: -2423.279

Do NNI search on 20 best initial trees
Estimate model parameters (epsilon = 0.100)
BETTER TREE FOUND at iteration 1: -2422.935
Iteration 10 / LogL: -2425.961 / Time: 0h:0m:22s
Iteration 20 / LogL: -2430.363 / Time: 0h:0m:22s
Finish initializing candidate tree set (9)
Current best tree score: -2422.935 / CPU time: 1.189
Number of iterations: 20
--------------------------------------------------------------------
|               OPTIMIZING CANDIDATE TREE SET                      |
--------------------------------------------------------------------
UPDATE BEST LOG-LIKELIHOOD: -2422.934
Iteration 30 / LogL: -2428.790 / Time: 0h:0m:23s (0h:0m:57s left)
Iteration 40 / LogL: -2423.506 / Time: 0h:0m:24s (0h:0m:37s left)
UPDATE BEST LOG-LIKELIHOOD: -2422.932
BETTER TREE FOUND at iteration 48: -2422.930
Iteration 50 / LogL: -2423.251 / Time: 0h:0m:24s (0h:0m:49s left)
Log-likelihood cutoff on original alignment: -2443.964
Iteration 60 / LogL: -2426.144 / Time: 0h:0m:25s (0h:0m:37s left)
UPDATE BEST LOG-LIKELIHOOD: -2422.930
Iteration 70 / LogL: -2422.933 / Time: 0h:0m:25s (0h:0m:29s left)
UPDATE BEST LOG-LIKELIHOOD: -2422.929
Iteration 80 / LogL: -2423.505 / Time: 0h:0m:26s (0h:0m:22s left)
Iteration 90 / LogL: -2423.370 / Time: 0h:0m:27s (0h:0m:17s left)
UPDATE BEST LOG-LIKELIHOOD: -2422.928
Iteration 100 / LogL: -2422.928 / Time: 0h:0m:27s (0h:0m:13s left)
Log-likelihood cutoff on original alignment: -2443.964
NOTE: Bootstrap correlation coefficient of split occurrence frequencies: 0.998
UPDATE BEST LOG-LIKELIHOOD: -2422.928
Iteration 110 / LogL: -2422.930 / Time: 0h:0m:28s (0h:0m:23s left)
UPDATE BEST LOG-LIKELIHOOD: -2422.927
Iteration 120 / LogL: -2422.931 / Time: 0h:0m:28s (0h:0m:19s left)
Iteration 130 / LogL: -2439.286 / Time: 0h:0m:29s (0h:0m:15s left)
Iteration 140 / LogL: -2422.928 / Time: 0h:0m:29s (0h:0m:12s left)
UPDATE BEST LOG-LIKELIHOOD: -2422.927
TREE SEARCH COMPLETED AFTER 149 ITERATIONS / Time: 0h:0m:30s

--------------------------------------------------------------------
|                    FINALIZING TREE SEARCH                        |
--------------------------------------------------------------------
Performs final model parameters optimization
Estimate model parameters (epsilon = 0.010)
1. Initial log-likelihood: -2422.927
2. Current log-likelihood: -2422.915
Optimal log-likelihood: -2422.906
Rate parameters:  A-C: 3.18276  A-G: 5.64851  A-T: 1.00000  C-G: 3.18276  C-T: 5.64851  G-T: 1.00000
Base frequencies:  A: 0.357  C: 0.136  G: 0.207  T: 0.300
Proportion of invariable sites: 0.628
Gamma shape alpha: 1.277
Parameters optimization took 2 rounds (0.006 sec)
BEST SCORE FOUND : -2422.906
Creating bootstrap support values...
Split supports printed to NEXUS file /Users/epante/Desktop/Dartois-etal_PeerJ_revised6/REVISED_peerj-52855-Supplemental_S7_Alignment_81seq_500pb_tufA.fasta.splits.nex
Total tree length: 0.811

Total number of iterations: 149
CPU time used for tree search: 17.059 sec (0h:0m:17s)
Wall-clock time used for tree search: 8.716 sec (0h:0m:8s)
Total CPU time used: 59.175 sec (0h:0m:59s)
Total wall-clock time used: 30.697 sec (0h:0m:30s)

Computing bootstrap consensus tree...
Reading input file /Users/epante/Desktop/Dartois-etal_PeerJ_revised6/REVISED_peerj-52855-Supplemental_S7_Alignment_81seq_500pb_tufA.fasta.splits.nex...
55 taxa and 387 splits.
Consensus tree written to /Users/epante/Desktop/Dartois-etal_PeerJ_revised6/REVISED_peerj-52855-Supplemental_S7_Alignment_81seq_500pb_tufA.fasta.contree
Reading input trees file /Users/epante/Desktop/Dartois-etal_PeerJ_revised6/REVISED_peerj-52855-Supplemental_S7_Alignment_81seq_500pb_tufA.fasta.contree
Log-likelihood of consensus tree: -2423.180

Analysis results written to: 
  IQ-TREE report:                /Users/epante/Desktop/Dartois-etal_PeerJ_revised6/REVISED_peerj-52855-Supplemental_S7_Alignment_81seq_500pb_tufA.fasta.iqtree
  Maximum-likelihood tree:       /Users/epante/Desktop/Dartois-etal_PeerJ_revised6/REVISED_peerj-52855-Supplemental_S7_Alignment_81seq_500pb_tufA.fasta.treefile
  Likelihood distances:          /Users/epante/Desktop/Dartois-etal_PeerJ_revised6/REVISED_peerj-52855-Supplemental_S7_Alignment_81seq_500pb_tufA.fasta.mldist

Ultrafast bootstrap approximation results written to:
  Split support values:          /Users/epante/Desktop/Dartois-etal_PeerJ_revised6/REVISED_peerj-52855-Supplemental_S7_Alignment_81seq_500pb_tufA.fasta.splits.nex
  Consensus tree:                /Users/epante/Desktop/Dartois-etal_PeerJ_revised6/REVISED_peerj-52855-Supplemental_S7_Alignment_81seq_500pb_tufA.fasta.contree
  Screen log file:               /Users/epante/Desktop/Dartois-etal_PeerJ_revised6/REVISED_peerj-52855-Supplemental_S7_Alignment_81seq_500pb_tufA.fasta.log

Date and Time: Wed Sep  1 09:55:46 2021
