# Supplementary material for: Molecular genetic diversity of seaweeds morphologically related to Ulva rigida at three sites along the French Atlantic coast
Source: PeerJ. 2021 Dec 24;9:e11966. doi: 10.7717/peerj.11966 (PMC8711279; doi:10.7717/peerj.11966)
Supplement: Supplemental Information 6 [file peerj-09-11966-s006.r]

setwd("~/ownCloud/Stages/2020_manuscrits_Dartois_etal/ms2_tufa/map/")
read.table('sites.txt', sep='\t', header=T) -> sites

library(ggplot2)

ggplot() + geom_sf(data = shp) + coord_sf(xlim = c(-5, 1), ylim = c(45,49), expand = FALSE)


ggplot(data = pol) +
    geom_sf() +
    coord_sf(xlim = c(-102.15, -74.12), ylim = c(7.65, 33.97), expand = FALSE)
    
    
install.packages(c("cowplot", "googleway", "ggplot2", "ggrepel", 
"ggspatial", "libwgeom", "sf", "rnaturalearth", "rnaturalearthdata"))
install.packages('ggpubr')
install_github("ropensci/rnaturalearthhires")

library("rnaturalearth")
library("rnaturalearthdata")
library("rnaturalearthhires")
library('devtools')
library("ggplot2")
library("ggspatial")
library("sf")
library("ggpubr")

world <- ne_countries(scale = "large", returnclass = "sf")
class(world)

theme_set(theme_bw())


ggplot(data = world) +
    geom_sf() +
    annotation_scale(location = "bl", width_hint = 0.5) +
    annotation_north_arrow(location = "bl", which_north = "true", 
        pad_x = unit(0.75, "in"), pad_y = unit(0.5, "in"),
        style = north_arrow_fancy_orienteering) +
geom_text(data= sites,aes(x=x, y=y, label=site), nudge_x = 0.1, nudge_y = 0.1,
    color = "black", check_overlap = FALSE) +
geom_point(data= sites,aes(x=x, y=y))     + 
    coord_sf(xlim = c(-5,0), ylim = c(46,49), expand = FALSE) + 
    xlab("") +  # pour le titre de l'axe des x
ylab("") # pour le titre de l'axe des y


world <- ne_countries(scale = "large", returnclass = "sf")
zm = ggplot(data = world) +
    geom_sf() +
    annotation_scale(location = "bl", width_hint = 0.5) +
    annotation_north_arrow(location = "bl", which_north = "true", 
        pad_x = unit(0.75, "in"), pad_y = unit(0.5, "in"),
        style = north_arrow_fancy_orienteering) +
geom_text(data= sites,aes(x=x, y=y, label=site), nudge_x = 0.1, nudge_y = 0.1,
    color = "black", check_overlap = FALSE) +
geom_point(data= sites,aes(x=x, y=y))     + 
    coord_sf(xlim = c(-5,0), ylim = c(46,49), expand = FALSE) + 
    xlab("") +  # pour le titre de l'axe des x
ylab("") # pour le titre de l'axe des y

world_map <- map_data("world")
wrld = ggplot(world_map, aes(x = long, y = lat, group = group)) +
#	geom_rect(mapping=aes(xmin=-5, xmax=0, ymin=46, ymax=49), color="black", alpha=0.5) + 
  geom_polygon(fill="lightgray", colour = "white") +
  coord_sf(xlim = c(-7,9), ylim = c(34,61), expand = FALSE) +
geom_rect(mapping=aes(xmin=-5, xmax=0, ymin=46, ymax=49), fill='NA', size=0.5, color='black') 


figure <- ggarrange(wrld, zm,
                   # labels = c("A", "B"),
                    ncol = 2, nrow = 1, 
                    widths=c(1,2))
figure
