# Supplementary material for: Molecular genetic diversity of seaweeds morphologically related to Ulva rigida at three sites along the French Atlantic coast
Source: PeerJ. 2021 Dec 24;9:e11966. doi: 10.7717/peerj.11966 (PMC8711279; doi:10.7717/peerj.11966)
Supplement: Supplemental Information 7 [file peerj-09-11966-s007.txt]

LOCUS       MT078946                 850 bp    DNA     linear   PLN 29-JAN-2020
DEFINITION  Ulva lacinulata isolate UR-R116 elongation factor Tu (tufA) gene,
            partial cds; chloroplast.
ACCESSION   MT078946
VERSION     MT078946
KEYWORDS    .
SOURCE      chloroplast Ulva lacinulata
  ORGANISM  Ulva lacinulata
            Eukaryota; Viridiplantae; Chlorophyta; Ulvophyceae; OUU clade;
            Ulvales; Ulvaceae; Ulva.
REFERENCE   1  (bases 1 to 850)
  AUTHORS   Dartois,M., Pante,E., Becquet,V., Viricel,A. and Sauriau,P.-G.
  TITLE     Molecular genetic diversity of seaweeds morphologically related to Ulva
            rigida along the French Atlantic coast
  JOURNAL     PeerJ Submitted
REFERENCE   2  (bases 1 to 850)
  AUTHORS   Dartois,M.
  TITLE     Direct Submission
  JOURNAL   Submitted (29-JAN-2020) Biology, La Rochelle University, 2 rue
            Olympe de Gouges, La Rochelle 17000, France
COMMENT     ##Assembly-Data-START##
            Sequencing Technology :: Sanger dideoxy sequencing
            ##Assembly-Data-END##
FEATURES             Location/Qualifiers
     source          1..850
                     /organism="Ulva lacinulata"
                     /organelle="plastid:chloroplast"
                     /mol_type="genomic DNA"
                     /isolate="UR-R116"
                     /db_xref="taxon:75689"
                     /haplotype="H1"
                     /tissue_type="thallus"
                     /country="France: Roscoff"
                     /lat_lon="48.730028 N 3.982694 W"
                     /collection_date="06-Feb-2019"
                     /collected_by="Dartois M., Sauriau P.G., Aubert F.,
                     Prineau M., Huet V."
                     /PCR_primers="fwd_name: tufgf4_md, fwd_seq:
                     ggtgcagcycaaatggatgg, rev_name: tufar_md, rev_seq:
                     ccttcacgaattgcaaaacgc"
     gene            <1..>850
                     /gene="tufA"
     CDS             <1..>850
                     /gene="tufA"
                     /codon_start=2
                     /transl_table=11
                     /product="elongation factor Tu"
                     /protein_id="QIH54424"
                     /translation="GADGPMPQTKEHLLLAKQVGVPSIVVFLNKEDQVDDPELLELVQ
                     LEVQETLDAYEFPSEEVPIVTGSALLALEALIENTEVSDNKWVNKIYDLMKEVDSYIP
                     TPERETDKTFLMAIEDVFSITGRGTVATGRVERGVLKTNETVDLVGLGDTKNVTVTGL
                     EMFQKTLDETVAGDNVGVLLRGVQKDEIQRGMVIAAPNSIEPHTKFEAQVYVLTKEEG
                     GRHTPFFPGYRPQFYVRTTDVTGKIENFTADDGSETKMVIPGDRVKMVVELIQPIAIE
                     DNMRFAF"
ORIGIN     
        1 gggtgctgat ggtcctatgc cacaaacaaa agaacattta ttattagcta agcaagtagg
       61 tgttcctagt attgttgttt ttttaaataa agaggatcaa gtagatgatc ctgaattatt
      121 agaattagtt caattagaag ttcaagaaac acttgacgct tatgaatttc caagtgagga
      181 agtacctatt gtaaccggtt cagctttatt agcattagaa gctttaattg aaaatactga
      241 agtttctgat aacaaatggg ttaataaaat ctatgattta atgaaagagg ttgatagtta
      301 tattccaact cctgaacgtg aaacagataa aacattctta atggcaatag aagatgtatt
      361 ctctattact ggtcgtggaa ctgttgcaac tgggcgtgtt gaacgtggtg ttttaaaaac
      421 aaatgaaaca gtagaccttg ttggattagg agacacaaaa aatgtaacag ttactggatt
      481 agaaatgttt caaaaaactt tagatgaaac agttgccgga gataatgtag gtgtactact
      541 tcgtggtgtt caaaaagatg aaatccaacg aggtatggta attgctgccc caaattcaat
      601 tgaacctcat acaaaatttg aagcacaagt ttatgtttta acaaaagaag aaggtggccg
      661 tcatactcca ttttttccag gttaccgacc tcaattctat gttagaacaa ccgatgttac
      721 aggtaaaatt gaaaacttta cagcagacga cggatctgaa acaaaaatgg taattccggg
      781 agatcgagta aaaatggttg tagaattaat tcaacccatt gctatcgaag ataatatgcg
      841 ttttgcattt
//
LOCUS       MT078947                 858 bp    DNA     linear   PLN 29-JAN-2020
DEFINITION  Ulva lacinulata isolate UA-C187 elongation factor Tu (tufA) gene,
            partial cds; chloroplast.
ACCESSION   MT078947
VERSION     MT078947
KEYWORDS    .
SOURCE      chloroplast Ulva lacinulata
  ORGANISM  Ulva lacinulata
            Eukaryota; Viridiplantae; Chlorophyta; Ulvophyceae; OUU clade;
            Ulvales; Ulvaceae; Ulva.
REFERENCE   1  (bases 1 to 858)
  AUTHORS   Dartois,M., Pante,E., Becquet,V., Viricel,A. and Sauriau,P.-G.
  TITLE     Molecular genetic diversity of seaweeds morphologically related to Ulva
            rigida along the French Atlantic coast
  JOURNAL     PeerJ Submitted
REFERENCE   2  (bases 1 to 858)
  AUTHORS   Dartois,M.
  TITLE     Direct Submission
  JOURNAL   Submitted (29-JAN-2020) Biology, La Rochelle University, 2 rue
            Olympe de Gouges, La Rochelle 17000, France
COMMENT     ##Assembly-Data-START##
            Sequencing Technology :: Sanger dideoxy sequencing
            ##Assembly-Data-END##
FEATURES             Location/Qualifiers
     source          1..858
                     /organism="Ulva lacinulata"
                     /organelle="plastid:chloroplast"
                     /mol_type="genomic DNA"
                     /isolate="UA-C187"
                     /db_xref="taxon:75689"
                     /haplotype="H1"
                     /tissue_type="thallus"
                     /country="France: Concarneau"
                     /lat_lon="47.859611 N 3.913306 W"
                     /collection_date="20-Feb-2019"
                     /collected_by="Dartois M., Sauriau P.G., Aubert F.,
                     Prineau M., Huet V."
                     /PCR_primers="fwd_name: tufgf4_md, fwd_seq:
                     ggtgcagcycaaatggatgg, rev_name: tufar_md, rev_seq:
                     ccttcacgaattgcaaaacgc"
                     /note="haploid"
     gene            <1..>858
                     /gene="tufA"
     CDS             <1..>858
                     /gene="tufA"
                     /codon_start=2
                     /transl_table=11
                     /product="elongation factor Tu"
                     /protein_id="QIH54425"
                     /translation="AILVVSGADGPMPQTKEHLLLAKQVGVPSIVVFLNKEDQVDDPE
                     LLELVQLEVQETLDAYEFPSEEVPIVTGSALLALEALIENTEVSDNKWVNKIYDLMKE
                     VDSYIPTPERETDKTFLMAIEDVFSITGRGTVATGRVERGVLKTNETVDLVGLGDTKN
                     VTVTGLEMFQKTLDETVAGDNVGVLLRGVQKDEIQRGMVIAAPNSIEPHTKFEAQVYV
                     LTKEEGGRHTPFFPGYRPQFYVRTTDVTGKIENFTADDGSETKMVIPGDRVKMVVELI
                     QPIAIEDNMR"
ORIGIN     
        1 tgctattcta gttgtatctg gtgctgatgg tcctatgcca caaacaaaag aacatttatt
       61 attagctaag caagtaggtg ttcctagtat tgttgttttt ttaaataaag aggatcaagt
      121 agatgatcct gaattattag aattagttca attagaagtt caagaaacac ttgacgctta
      181 tgaatttcca agtgaggaag tacctattgt aaccggttca gctttattag cattagaagc
      241 tttaattgaa aatactgaag tttctgataa caaatgggtt aataaaatct atgatttaat
      301 gaaagaggtt gatagttata ttccaactcc tgaacgtgaa acagataaaa cattcttaat
      361 ggcaatagaa gatgtattct ctattactgg tcgtggaact gttgcaactg ggcgtgttga
      421 acgtggtgtt ttaaaaacaa atgaaacagt agaccttgtt ggattaggag acacaaaaaa
      481 tgtaacagtt actggattag aaatgtttca aaaaacttta gatgaaacag ttgccggaga
      541 taatgtaggt gtactacttc gtggtgttca aaaagatgaa atccaacgag gtatggtaat
      601 tgctgcccca aattcaattg aacctcatac aaaatttgaa gcacaagttt atgttttaac
      661 aaaagaagaa ggtggccgtc atactccatt ttttccaggt taccgacctc aattctatgt
      721 tagaacaacc gatgttacag gtaaaattga aaactttaca gcagacgacg gatctgaaac
      781 aaaaatggta attccgggag atcgagtaaa aatggttgta gaattaattc aacccattgc
      841 tatcgaagat aatatgcg
//
LOCUS       MT078948                 877 bp    DNA     linear   PLN 29-JAN-2020
DEFINITION  Ulva lacinulata isolate UR-L202 elongation factor Tu (tufA) gene,
            partial cds; chloroplast.
ACCESSION   MT078948
VERSION     MT078948
KEYWORDS    .
SOURCE      chloroplast Ulva lacinulata
  ORGANISM  Ulva lacinulata
            Eukaryota; Viridiplantae; Chlorophyta; Ulvophyceae; OUU clade;
            Ulvales; Ulvaceae; Ulva.
REFERENCE   1  (bases 1 to 877)
  AUTHORS   Dartois,M., Pante,E., Becquet,V., Viricel,A. and Sauriau,P.-G.
  TITLE     Molecular genetic diversity of seaweeds morphologically related to Ulva
            rigida along the French Atlantic coast
  JOURNAL     PeerJ Submitted
REFERENCE   2  (bases 1 to 877)
  AUTHORS   Dartois,M.
  TITLE     Direct Submission
  JOURNAL   Submitted (29-JAN-2020) Biology, La Rochelle University, 2 rue
            Olympe de Gouges, La Rochelle 17000, France
COMMENT     ##Assembly-Data-START##
            Sequencing Technology :: Sanger dideoxy sequencing
            ##Assembly-Data-END##
FEATURES             Location/Qualifiers
     source          1..877
                     /organism="Ulva lacinulata"
                     /organelle="plastid: chloroplast"
                     /mol_type="genomic DNA"
                     /isolate="UR-L202"
                     /db_xref="taxon:75689"
                     /haplotype="H1"
                     /tissue_type="thallus"
                     /country="France: La Tranche sur Mer"
                     /lat_lon="46.346833 N 1.422028 W"
                     /collection_date="22-Jan-2019"
                     /collected_by="Dartois M., Sauriau P.G., Aubert F.,
                     Prineau M., Huet V."
                     /PCR_primers="fwd_name: tufgf4_md, fwd_seq:
                     ggtgcagcycaaatggatgg, rev_name: tufar_md, rev_seq:
                     ccttcacgaattgcaaaacgc"
                     /note="diploid"
     gene            <1..>877
                     /gene="tufA"
     CDS             <1..>877
                     /gene="tufA"
                     /codon_start=3
                     /transl_table=11
                     /product="elongation factor Tu"
                     /protein_id="QIH54426"
                     /translation="AASMDGAILVVSGADGPMPQTKEHLLLAKQVGVPSIVVFLNKED
                     QVDDPELLELVQLEVQETLDAYEFPSEEVPIVTGSALLALEALIENTEVSDNKWVNKI
                     YDLMKEVDSYIPTPERETDKTFLMAIEDVFSITGRGTVATGRVERGVLKTNETVDLVG
                     LGDTKNVTVTGLEMFQKTLDETVAGDNVGVLLRGVQKDEIQRGMVIAAPNSIEPHTKF
                     EAQVYVLTKEEGGRHTPFFPGYRPQFYVRTTDVTGKIENFTADDGSETKMVIPGDRVK
                     MVVELIQPIAIEDNMR"
ORIGIN     
        1 gtgcagcttc aatggatggt gctattctag ttgtatctgg tgctgatggt cctatgccac
       61 aaacaaaaga acatttatta ttagctaagc aagtaggtgt tcctagtatt gttgtttttt
      121 taaataaaga ggatcaagta gatgatcctg aattattaga attagttcaa ttagaagttc
      181 aagaaacact tgacgcttat gaatttccaa gtgaggaagt acctattgta accggttcag
      241 ctttattagc attagaagct ttaattgaaa atactgaagt ttctgataac aaatgggtta
      301 ataaaatcta tgatttaatg aaagaggttg atagttatat tccaactcct gaacgtgaaa
      361 cagataaaac attcttaatg gcaatagaag atgtattctc tattactggt cgtggaactg
      421 ttgcaactgg gcgtgttgaa cgtggtgttt taaaaacaaa tgaaacagta gaccttgttg
      481 gattaggaga cacaaaaaat gtaacagtta ctggattaga aatgtttcaa aaaactttag
      541 atgaaacagt tgccggagat aatgtaggtg tactacttcg tggtgttcaa aaagatgaaa
      601 tccaacgagg tatggtaatt gctgccccaa attcaattga acctcataca aaatttgaag
      661 cacaagttta tgttttaaca aaagaagaag gtggccgtca tactccattt tttccaggtt
      721 accgacctca attctatgtt agaacaaccg atgttacagg taaaattgaa aactttacag
      781 cagacgacgg atctgaaaca aaaatggtaa ttccgggaga tcgagtaaaa atggttgtag
      841 aattaattca acccattgct atcgaagata atatgcg
//
LOCUS       MT078949                 864 bp    DNA     linear   PLN 29-JAN-2020
DEFINITION  Ulva sp. A AF-2021 isolate UR-R182 elongation factor Tu (tufA) gene,
            partial cds; chloroplast.
ACCESSION   MT078949
VERSION     MT078949
KEYWORDS    .
SOURCE      chloroplast Ulva sp. A AF-2021
  ORGANISM  Ulva sp. A AF-2021
            Eukaryota; Viridiplantae; Chlorophyta; Ulvophyceae; OUU clade;
            Ulvales; Ulvaceae; unclassified Ulva.
REFERENCE   1  (bases 1 to 864)
  AUTHORS   Dartois,M., Pante,E., Becquet,V., Viricel,A. and Sauriau,P.-G.
  TITLE     Molecular genetic diversity of seaweeds morphologically related to Ulva
            rigida along the French Atlantic coast
  JOURNAL     PeerJ Submitted
REFERENCE   2  (bases 1 to 864)
  AUTHORS   Dartois,M.
  TITLE     Direct Submission
  JOURNAL   Submitted (29-JAN-2020) Biology, La Rochelle University, 2 rue
            Olympe de Gouges, La Rochelle 17000, France
COMMENT     ##Assembly-Data-START##
            Sequencing Technology :: Sanger dideoxy sequencing
            ##Assembly-Data-END##
FEATURES             Location/Qualifiers
     source          1..864
                     /organism="Ulva sp. A AF-2021"
                     /organelle="plastid:chloroplast"
                     /mol_type="genomic DNA"
                     /isolate="UR-R182"
                     /db_xref="taxon:75689"
                     /haplotype="H2"
                     /tissue_type="thallus"
                     /country="France: Roscoff"
                     /lat_lon="48.730028 N 3.982694 W"
                     /collection_date="06-Feb-2019"
                     /collected_by="Dartois M., Sauriau P.G., Aubert F.,
                     Prineau M., Huet V."
                     /PCR_primers="fwd_name: tufgf4_md, fwd_seq:
                     ggtgcagcycaaatggatgg, rev_name: tufar_md, rev_seq:
                     ccttcacgaattgcaaaacgc"
                     /note="haploid"
     gene            <1..>864
                     /gene="tufA"
     CDS             <1..>864
                     /gene="tufA"
                     /codon_start=2
                     /transl_table=11
                     /product="elongation factor Tu"
                     /protein_id="QIH54427"
                     /translation="AILVVSGADGPMPQTKEHLLLAKQVGVPSIVVFLNKEDQVDDLE
                     LLELVQLEVQETLDAYEFPSEEVPIVTGSALLALEALIENPEVSDNKWVNKIYELMKE
                     VDSYIPTPERDTDKTFLMAIEDVFSITGRGTVATGRVERGVLKTNETVDLVGLGDTKN
                     VTVTGLEMFQKTLDETVAGDNVGVLLRGVQKDEIQRGMVIAAPNSIEPHTKFEAQVYV
                     LTKEEGGRHTPFFPGYRPQFYVRTTDVTGKIENFTADDGSETKMVIPGDRVKMVVELI
                     QPIAIEDNMRFA"
ORIGIN     
        1 tgctattcta gttgtgtctg gtgctgatgg tcctatgcca caaacaaaag aacatttatt
       61 attagctaag caagtaggtg ttcctagtat tgttgttttt ttaaataaag aggatcaagt
      121 agatgatctt gaattattag aattagttca attagaagtt caagaaacac ttgacgctta
      181 tgaatttcca agtgaggaag tacctattgt aaccggttca gctttattag cattagaagc
      241 tttaattgaa aatcctgaag tttctgataa caaatgggtt aataaaatct atgagttaat
      301 gaaagaggtt gatagttata ttccaactcc tgaacgtgac acagataaaa cattcttaat
      361 ggcaatcgaa gatgtattct ctattactgg tcgtggaact gttgcaactg gacgtgttga
      421 acgtggtgtt ttaaaaacaa atgaaacagt agaccttgtt ggattaggag acacaaaaaa
      481 tgtaacagtt actggattag aaatgtttca aaaaacttta gatgaaacag ttgccggaga
      541 taatgtaggt gtactacttc gtggtgttca aaaagatgaa atacaacgag gtatggtaat
      601 tgctgcccca aattcaattg aacctcatac aaaatttgaa gcacaagttt atgttttaac
      661 aaaagaagaa ggtggccgtc atactccatt ttttccaggt taccgacctc aattctatgt
      721 tagaacaacc gatgttacag gtaaaattga aaactttaca gcagacgacg gatctgaaac
      781 aaaaatggta attccgggag atcgagtaaa aatggttgta gaattaattc aacccattgc
      841 tatcgaagat aatatgcgtt ttgc
//
LOCUS       MT078950                 876 bp    DNA     linear   PLN 29-JAN-2020
DEFINITION  Ulva sp. A AF-2021 isolate UR-C1173 elongation factor Tu (tufA) gene,
            partial cds; chloroplast.
ACCESSION   MT078950
VERSION     MT078950
KEYWORDS    .
SOURCE      chloroplast Ulva sp. A AF-2021
  ORGANISM  Ulva sp. A AF-2021
            Eukaryota; Viridiplantae; Chlorophyta; Ulvophyceae; OUU clade;
            Ulvales; Ulvaceae; unclassified Ulva.
REFERENCE   1  (bases 1 to 876)
  AUTHORS   Dartois,M., Pante,E., Becquet,V., Viricel,A. and Sauriau,P.-G.
  TITLE     Molecular genetic diversity of seaweeds morphologically related to Ulva
            rigida along the French Atlantic coast
  JOURNAL     PeerJ Submitted
REFERENCE   2  (bases 1 to 876)
  AUTHORS   Dartois,M.
  TITLE     Direct Submission
  JOURNAL   Submitted (29-JAN-2020) Biology, La Rochelle University, 2 rue
            Olympe de Gouges, La Rochelle 17000, France
COMMENT     ##Assembly-Data-START##
            Sequencing Technology :: Sanger dideoxy sequencing
            ##Assembly-Data-END##
FEATURES             Location/Qualifiers
     source          1..876
                     /organism="Ulva sp. A AF-2021"
                     /organelle="plastid:chloroplast"
                     /mol_type="genomic DNA"
                     /isolate="UR-C1173"
                     /db_xref="taxon:75689"
                     /haplotype="H2"
                     /tissue_type="thallus"
                     /country="France: Concarneau"
                     /lat_lon="47.859611 N 3.913306 W"
                     /collection_date="20-Feb-2019"
                     /collected_by="Dartois M., Sauriau P.G., Aubert F.,
                     Prineau M., Huet V."
                     /PCR_primers="fwd_name: tufgf4_md, fwd_seq:
                     ggtgcagcycaaatggatgg, rev_name: tufar_md, rev_seq:
                     ccttcacgaattgcaaaacgc"
                     /note="haploid"
     gene            <1..>876
                     /gene="tufA"
     CDS             <1..>876
                     /gene="tufA"
                     /codon_start=2
                     /transl_table=11
                     /product="elongation factor Tu"
                     /protein_id="QIH54428"
                     /translation="AASMDGAILVVSGADGPMPQTKEHLLLAKQVGVPSIVVFLNKED
                     QVDDLELLELVQLEVQETLDAYEFPSEEVPIVTGSALLALEALIENPEVSDNKWVNKI
                     YELMKEVDSYIPTPERDTDKTFLMAIEDVFSITGRGTVATGRVERGVLKTNETVDLVG
                     LGDTKNVTVTGLEMFQKTLDETVAGDNVGVLLRGVQKDEIQRGMVIAAPNSIEPHTKF
                     EAQVYVLTKEEGGRHTPFFPGYRPQFYVRTTDVTGKIENFTADDGSETKMVIPGDRVK
                     MVVELIQPIAIEDNMR"
ORIGIN     
        1 tgcagcttca atggatggtg ctattctagt tgtgtctggt gctgatggtc ctatgccaca
       61 aacaaaagaa catttattat tagctaagca agtaggtgtt cctagtattg ttgttttttt
      121 aaataaagag gatcaagtag atgatcttga attattagaa ttagttcaat tagaagttca
      181 agaaacactt gacgcttatg aatttccaag tgaggaagta cctattgtaa ccggttcagc
      241 tttattagca ttagaagctt taattgaaaa tcctgaagtt tctgataaca aatgggttaa
      301 taaaatctat gagttaatga aagaggttga tagttatatt ccaactcctg aacgtgacac
      361 agataaaaca ttcttaatgg caatcgaaga tgtattctct attactggtc gtggaactgt
      421 tgcaactgga cgtgttgaac gtggtgtttt aaaaacaaat gaaacagtag accttgttgg
      481 attaggagac acaaaaaatg taacagttac tggattagaa atgtttcaaa aaactttaga
      541 tgaaacagtt gccggagata atgtaggtgt actacttcgt ggtgttcaaa aagatgaaat
      601 acaacgaggt atggtaattg ctgccccaaa ttcaattgaa cctcatacaa aatttgaagc
      661 acaagtttat gttttaacaa aagaagaagg tggccgtcat actccatttt ttccaggtta
      721 ccgacctcaa ttctatgtta gaacaaccga tgttacaggt aaaattgaaa actttacagc
      781 agacgacgga tctgaaacaa aaatggtaat tccgggagat cgagtaaaaa tggttgtaga
      841 attaattcaa cccattgcta tcgaagataa tatgcg
//
LOCUS       MT078951                 858 bp    DNA     linear   PLN 29-JAN-2020
DEFINITION  Ulva rigida isolate UA-C184 elongation factor Tu (tufA) gene, partial cds;
            chloroplast.
ACCESSION   MT078951
VERSION     MT078951
KEYWORDS    .
SOURCE      chloroplast Ulva rigida
  ORGANISM  Ulva rigida
            Eukaryota; Viridiplantae; Chlorophyta; Ulvophyceae; OUU clade;
            Ulvales; Ulvaceae; Ulva; Ulva.
REFERENCE   1  (bases 1 to 858)
  AUTHORS   Dartois,M., Pante,E., Becquet,V., Viricel,A. and Sauriau,P.-G.
  TITLE     Molecular genetic diversity of seaweeds morphologically related to Ulva
            rigida along the French Atlantic coast
  JOURNAL     PeerJ Submitted
REFERENCE   2  (bases 1 to 858)
  AUTHORS   Dartois,M.
  TITLE     Direct Submission
  JOURNAL   Submitted (29-JAN-2020) Biology, La Rochelle University, 2 rue
            Olympe de Gouges, La Rochelle 17000, France
COMMENT     ##Assembly-Data-START##
            Sequencing Technology :: Sanger dideoxy sequencing
            ##Assembly-Data-END##
FEATURES             Location/Qualifiers
     source          1..858
                     /organism="Ulva rigida"
                     /organelle="plastid:chloroplast"
                     /mol_type="genomic DNA"
                     /isolate="UA-C184"
                     /db_xref="taxon:2711277"
                     /haplotype="H3"
                     /tissue_type="thallus"
                     /country="France: Concarneau"
                     /lat_lon="47.859611 N 3.913306 W"
                     /collection_date="20-Feb-2019"
                     /collected_by="Dartois M., Sauriau P.G., Aubert F.,
                     Prineau M., Huet V."
                     /PCR_primers="fwd_name: tufgf4_md, fwd_seq:
                     ggtgcagcycaaatggatgg, rev_name: tufar_md, rev_seq:
                     ccttcacgaattgcaaaacgc"
                     /note="haploid"
     gene            <1..>858
                     /gene="tufA"
     CDS             <1..>858
                     /gene="tufA"
                     /codon_start=2
                     /transl_table=11
                     /product="elongation factor Tu"
                     /protein_id="QIH54429"
                     /translation="AILVVSGSDGPMPQTKEHLLLAKQVGVPNIVVFLNKEDQVDDPE
                     LLELVELEVQETLDAYEFPGQEVPIISGSALLALEALIENTDVSDNEWVNKIYQLMEN
                     VDNYIPTPERETDKTFLMAIEDVFSITGRGTVATGRVERGVLKIGETVDLVGLGDTKN
                     VTVTGLEMFQKTLDETVAGDNVGVLLRGIQKDEIQRGMVIAAPNSIEPHTKFEAQVYV
                     LTKDEGGRHTPFFPGYRPQFYVRTTDVTGKIENFTADDGSETKMVIPGDRVKMIVELI
                     QPIAIEDNMR"
ORIGIN     
        1 tgctattcta gttgtatcgg gttctgatgg tcctatgcca caaacaaaag aacatttatt
       61 attagctaaa caagttggtg ttcctaatat tgttgtattt ttaaataaag aagatcaagt
      121 agatgatcct gaattattag aattagttga attagaagtt caagaaacac ttgatgctta
      181 tgaatttccg ggtcaagaag tacctattat atcagggtcg gctttattag cactagaagc
      241 gttaattgaa aacactgatg tttctgacaa tgaatgggtt aataaaattt atcagttaat
      301 ggaaaatgtt gataattata ttccaactcc tgaacgtgaa acagacaaaa cattcttaat
      361 ggcaatagaa gatgtattct ctattactgg tcgtggaact gttgcaactg gacgtgttga
      421 acgtggtgtt ttaaaaatag gtgaaacagt agatcttgtt ggattaggag atacaaaaaa
      481 tgtaacagtt actggattag agatgtttca aaaaacttta gatgaaacgg ttgcaggaga
      541 taatgtaggt gtattacttc gaggtattca aaaagatgaa attcaacgag gtatggtaat
      601 agctgctcca aattcaattg aacctcatac aaaatttgaa gcacaagttt atgttttaac
      661 aaaagacgaa ggtggtcgtc acactccatt ttttccaggc tatcgacctc aattttatgt
      721 tagaactact gatgttacag gtaaaattga aaattttaca gcagacgatg gatctgaaac
      781 aaaaatggta attccaggag atcgagtaaa aatgattgtt gaattaattc aacctattgc
      841 tatcgaagat aatatgcg
//
LOCUS       MT078952                 807 bp    DNA     linear   PLN 29-JAN-2020
DEFINITION  Ulva australis isolate UA-R028 elongation factor Tu (tufA) gene,
            partial cds; chloroplast.
ACCESSION   MT078952
VERSION     MT078952
KEYWORDS    .
SOURCE      chloroplast Ulva australis
  ORGANISM  Ulva australis
            Eukaryota; Viridiplantae; Chlorophyta; Ulvophyceae; OUU clade;
            Ulvales; Ulvaceae; Ulva.
REFERENCE   1  (bases 1 to 807)
  AUTHORS   Dartois,M., Pante,E., Becquet,V., Viricel,A. and Sauriau,P.-G.
  TITLE     Molecular genetic diversity of seaweeds morphologically related to Ulva
            rigida along the French Atlantic coast
  JOURNAL     PeerJ Submitted
REFERENCE   2  (bases 1 to 807)
  AUTHORS   Dartois,M.
  TITLE     Direct Submission
  JOURNAL   Submitted (29-JAN-2020) Biology, La Rochelle University, 2 rue
            Olympe de Gouges, La Rochelle 17000, France
COMMENT     ##Assembly-Data-START##
            Sequencing Technology :: Sanger dideoxy sequencing
            ##Assembly-Data-END##
FEATURES             Location/Qualifiers
     source          1..807
                     /organism="Ulva australis"
                     /organelle="plastid:chloroplast"
                     /mol_type="genomic DNA"
                     /isolate="UA-R028"
                     /db_xref="taxon:111616"
                     /haplotype="H4"
                     /tissue_type="thallus"
                     /country="France: Roscoff"
                     /lat_lon="48.730028 N 3.982694 W"
                     /collection_date="06-Feb-2019"
                     /collected_by="Dartois M., Sauriau P.G., Aubert F.,
                     Prineau M., Huet V."
                     /PCR_primers="fwd_name: tufgf4_md, fwd_seq:
                     ggtgcagcycaaatggatgg, rev_name: tufar_md, rev_seq:
                     ccttcacgaattgcaaaacgc"
                     /note="haploid"
     gene            <1..>807
                     /gene="tufA"
     CDS             <1..>807
                     /gene="tufA"
                     /codon_start=2
                     /transl_table=11
                     /product="elongation factor Tu"
                     /protein_id="QIH54430"
                     /translation="AILVVSGADGPMPQTKEHLLLAKQVGVPHIVVFLNKEDQVDDAE
                     LLELVEFEVEETLDTYDFSSKSVPIVKGSALLALEALIQNTDVSDNEWVNKIYKLMEE
                     VDNCIPTPQRETDKTFLMAVEDVFSITGRGTVATGRVERGVLKTGETVDLVGLGDTKN
                     VTVTGLEMFQKTLDETVAGDNVGVLLRGIQKDEIQRGMVIAAPNSIEPHTKFEAQVYV
                     LTKDEGGRHTPFFPGYRPQFYVRTTDVTGKIENFTADDGSETKMVIPGDRV"
ORIGIN     
        1 tgctattctt gttgtatcag gtgctgatgg ccctatgcca caaacaaaag aacacttatt
       61 attagctaaa caagtaggtg ttcctcatat tgttgttttt ttaaataaag aagatcaagt
      121 agacgatgct gaattattag agttagttga attcgaagtt gaagaaacac ttgatactta
      181 tgatttttcg agtaaatcag tacccattgt aaaaggttcc gctttactag cactagaagc
      241 gctaattcaa aacactgatg tttctgataa tgagtgggtt aataaaattt ataagttaat
      301 ggaagaagtt gataattgta ttccaactcc tcaacgtgaa acagacaaaa cattcttaat
      361 ggcagtagaa gatgtattct ctattactgg tcgtgggact gttgcaactg gacgtgttga
      421 acgtggtgtt ttaaaaacag gtgaaacagt agatcttgtt ggtttaggag atacaaaaaa
      481 tgtaacagtt actggattag aaatgtttca gaaaacttta gatgaaacag ttgcaggaga
      541 taatgtaggt gtattacttc gaggtattca aaaagatgaa attcaacgag gtatggtaat
      601 agctgcccca aattcaattg aaccacatac aaaatttgaa gcgcaagttt atgttttaac
      661 aaaagatgaa ggtggtcgtc acactccatt tttcccaggt tatcgacctc aattctatgt
      721 tagaacaact gatgttacag gtaaaattga aaattttaca gcagatgatg gatctgaaac
      781 aaaaatggta atcccaggag atcgagt
//
LOCUS       MT078953                 815 bp    DNA     linear   PLN 29-JAN-2020
DEFINITION  Ulva australis isolate UA-C003 elongation factor Tu (tufA) gene,
            partial cds; chloroplast.
ACCESSION   MT078953
VERSION     MT078953
KEYWORDS    .
SOURCE      chloroplast Ulva australis
  ORGANISM  Ulva australis
            Eukaryota; Viridiplantae; Chlorophyta; Ulvophyceae; OUU clade;
            Ulvales; Ulvaceae; Ulva.
REFERENCE   1  (bases 1 to 815)
  AUTHORS   Dartois,M., Pante,E., Becquet,V., Viricel,A. and Sauriau,P.-G.
  TITLE     Molecular genetic diversity of seaweeds morphologically related to Ulva
            rigida along the French Atlantic coast
  JOURNAL     PeerJ Submitted
REFERENCE   2  (bases 1 to 815)
  AUTHORS   Dartois,M.
  TITLE     Direct Submission
  JOURNAL   Submitted (29-JAN-2020) Biology, La Rochelle University, 2 rue
            Olympe de Gouges, La Rochelle 17000, France
COMMENT     ##Assembly-Data-START##
            Sequencing Technology :: Sanger dideoxy sequencing
            ##Assembly-Data-END##
FEATURES             Location/Qualifiers
     source          1..815
                     /organism="Ulva australis"
                     /organelle="plastid:chloroplast"
                     /mol_type="genomic DNA"
                     /isolate="UA-C003"
                     /db_xref="taxon:111616"
                     /haplotype="H4"
                     /tissue_type="thallus"
                     /country="France: Concarneau"
                     /lat_lon="47.859611 N 3.913306 W"
                     /collection_date="20-Feb-2019"
                     /collected_by="Dartois M., Sauriau P.G., Aubert F.,
                     Prineau M., Huet V."
                     /PCR_primers="fwd_name: tufgf4_md, fwd_seq:
                     ggtgcagcycaaatggatgg, rev_name: tufar_md, rev_seq:
                     ccttcacgaattgcaaaacgc"
                     /note="haploid"
     gene            <1..>815
                     /gene="tufA"
     CDS             <1..>815
                     /gene="tufA"
                     /codon_start=2
                     /transl_table=11
                     /product="elongation factor Tu"
                     /protein_id="QIH54431"
                     /translation="AILVVSGADGPMPQTKEHLLLAKQVGVPHIVVFLNKEDQVDDAE
                     LLELVEFEVEETLDTYDFSSKSVPIVKGSALLALEALIQNTDVSDNEWVNKIYKLMEE
                     VDNCIPTPQRETDKTFLMAVEDVFSITGRGTVATGRVERGVLKTGETVDLVGLGDTKN
                     VTVTGLEMFQKTLDETVAGDNVGVLLRGIQKDEIQRGMVIAAPNSIEPHTKFEAQVYV
                     LTKDEGGRHTPFFPGYRPQFYVRTTDVTGKIENFTADDGSETKMVIPGDRVKM"
ORIGIN     
        1 tgctattctt gttgtatcag gtgctgatgg ccctatgcca caaacaaaag aacacttatt
       61 attagctaaa caagtaggtg ttcctcatat tgttgttttt ttaaataaag aagatcaagt
      121 agacgatgct gaattattag agttagttga attcgaagtt gaagaaacac ttgatactta
      181 tgatttttcg agtaaatcag tacccattgt aaaaggttcc gctttactag cactagaagc
      241 gctaattcaa aacactgatg tttctgataa tgagtgggtt aataaaattt ataagttaat
      301 ggaagaagtt gataattgta ttccaactcc tcaacgtgaa acagacaaaa cattcttaat
      361 ggcagtagaa gatgtattct ctattactgg tcgtgggact gttgcaactg gacgtgttga
      421 acgtggtgtt ttaaaaacag gtgaaacagt agatcttgtt ggtttaggag atacaaaaaa
      481 tgtaacagtt actggattag aaatgtttca gaaaacttta gatgaaacag ttgcaggaga
      541 taatgtaggt gtattacttc gaggtattca aaaagatgaa attcaacgag gtatggtaat
      601 agctgcccca aattcaattg aaccacatac aaaatttgaa gcgcaagttt atgttttaac
      661 aaaagatgaa ggtggtcgtc acactccatt tttcccaggt tatcgacctc aattctatgt
      721 tagaacaact gatgttacag gtaaaattga aaattttaca gcagatgatg gatctgaaac
      781 aaaaatggta atcccaggag atcgagtaaa aatgg
//
LOCUS       MT078954                 858 bp    DNA     linear   PLN 29-JAN-2020
DEFINITION  Ulva fenestrata isolate UR-C152 elongation factor Tu (tufA) gene,
            partial cds; chloroplast.
ACCESSION   MT078954
VERSION     MT078954
KEYWORDS    .
SOURCE      chloroplast Ulva fenestrata
  ORGANISM  Ulva fenestrata
            Eukaryota; Viridiplantae; Chlorophyta; Ulvophyceae; OUU clade;
            Ulvales; Ulvaceae; Ulva.
REFERENCE   1  (bases 1 to 858)
  AUTHORS   Dartois,M., Pante,E., Becquet,V., Viricel,A. and Sauriau,P.-G.
  TITLE     Molecular genetic diversity of seaweeds morphologically related to Ulva
            rigida along the French Atlantic coast
  JOURNAL     PeerJ Submitted
REFERENCE   2  (bases 1 to 858)
  AUTHORS   Dartois,M.
  TITLE     Direct Submission
  JOURNAL   Submitted (29-JAN-2020) Biology, La Rochelle University, 2 rue
            Olympe de Gouges, La Rochelle 17000, France
COMMENT     ##Assembly-Data-START##
            Sequencing Technology :: Sanger dideoxy sequencing
            ##Assembly-Data-END##
FEATURES             Location/Qualifiers
     source          1..858
                     /organism="Ulva fenestrata"
                     /organelle="plastid:chloroplast"
                     /mol_type="genomic DNA"
                     /isolate="UR-C152"
                     /db_xref="taxon:83795"
                     /haplotype="H5"
                     /tissue_type="thallus"
                     /country="France: Concarneau"
                     /lat_lon="47.859611 N 3.913306 W"
                     /collection_date="20-Feb-2019"
                     /collected_by="Dartois M., Sauriau P.G., Aubert F.,
                     Prineau M., Huet V."
                     /PCR_primers="fwd_name: tufgf4_md, fwd_seq:
                     ggtgcagcycaaatggatgg, rev_name: tufar_md, rev_seq:
                     ccttcacgaattgcaaaacgc"
                     /note="haploid"
     gene            <1..>858
                     /gene="tufA"
     CDS             <1..>858
                     /gene="tufA"
                     /codon_start=2
                     /transl_table=11
                     /product="elongation factor Tu"
                     /protein_id="QIH54432"
                     /translation="AILVVSGADGPMPQTKEHLLLAKQVGVPNIVVFLNKEDQVDDPE
                     LLELVELEVQETLEAYGFPIINVPIVTGSALLALEALIENTDVSDNEWVNKIYKLMEE
                     VDNYIPTPERETDKTFLMAVEDVFSITGRGTVATGRVERGVLKTGETVDIVGLGDTKN
                     VTVTGLEMFQKTLDETVAGDNVGVLLRGIQKDEIQRGMVIAAPNSIEPHTKFEAQVYV
                     LTKDEGGRHTPFFPGYRPQFYVRTTDVTGKIENFTADDGSETKMVIPGDRVKMIVELI
                     QPIAIEDNMR"
ORIGIN     
        1 tgctattctt gttgtatcgg gtgctgatgg tcctatgcca caaacaaaag aacatttatt
       61 attagctaaa caagtaggtg ttcctaatat tgttgttttt ttaaataaag aagatcaagt
      121 agatgatcct gaattattag agttagttga attagaagtt caagaaacac ttgaggctta
      181 tggctttccg attattaacg tacctattgt aacaggttcg gctttattag cactagaagc
      241 gttaattgaa aacacggatg tttctgataa tgagtgggtt aataaaatct ataagttaat
      301 ggaagaagtt gataattata ttccaactcc tgaacgtgaa acagacaaaa cattcttaat
      361 ggcagtagaa gatgtattct ctattactgg tcgtggaact gttgcaactg gacgtgttga
      421 acgtggcgtg ttaaaaacag gtgaaacagt agatattgtt ggattaggag atacaaaaaa
      481 tgttacagtt actggattag aaatgtttca gaaaacgtta gatgaaacag ttgcaggaga
      541 taatgtaggt gtgttacttc gaggtattca aaaagatgaa attcaacgag gtatggtaat
      601 cgctgctccc aattcaattg aacctcatac aaaatttgaa gcacaagttt atgttttaac
      661 aaaagacgaa ggtggtcgtc acactccatt tttcccaggt tatcgacctc aattttatgt
      721 tagaacaact gatgttacag gtaaaattga aaattttaca gcagatgatg gatctgaaac
      781 aaaaatggta attccaggag atcgagtaaa aatgattgtt gaattaattc aacctattgc
      841 tattgaagac aatatgcg
//
LOCUS       MT078955                 864 bp    DNA     linear   PLN 29-JAN-2020
DEFINITION  Ulva lacinulata Roscoff voucher MNHN-PC0115137 elongation factor Tu (tufA) gene,
            partial cds; chloroplast.
ACCESSION   MT078955
VERSION     MT078955
KEYWORDS    .
SOURCE      chloroplast Ulva lacinulata
  ORGANISM  Ulva lacinulata
            Eukaryota; Viridiplantae; Chlorophyta; Ulvophyceae; OUU clade;
            Ulvales; Ulvaceae; Ulva.
REFERENCE   1  (bases 1 to 864)
  AUTHORS   Dartois,M., Pante,E., Becquet,V., Viricel,A. and Sauriau,P.-G.
  TITLE     Molecular genetic diversity of seaweeds morphologically related to Ulva
            rigida along the French Atlantic coast
  JOURNAL     PeerJ Submitted
REFERENCE   2  (bases 1 to 864)
  AUTHORS   Dartois,M.
  TITLE     Direct Submission
  JOURNAL   Submitted (29-JAN-2020) Biology, La Rochelle University, 2 rue
            Olympe de Gouges, La Rochelle 17000, France
COMMENT     ##Assembly-Data-START##
            Sequencing Technology :: Sanger dideoxy sequencing
            ##Assembly-Data-END##
FEATURES             Location/Qualifiers
     source          1..864
                     /organism="Ulva rigida"
                     /organelle="plastid:chloroplast"
                     /mol_type="genomic DNA"
                     /isolate="PC0115137"
                     /specimen_voucher="MNHN-PC0115137"
                     /type_material=”holotype of Ulva armoricana"
                     /db_xref="taxon:75689"
                     /tissue_type="thallus"
                     /country="France: Roscoff"
                     /lat_lon="48.731516 N 3.987670 W"
                     /collection_date="16-Apr-1996"
                     /collected_by="Coat G., Dion P.., Noailles C., Berger Y."
                     /note="originally described as the holotype specimen of Ulva armoricana Dion P., de Reviers B. & Coat G."
                     /PCR_primers="fwd_name: tufgf4_md, fwd_seq:
                     ggtgcagcycaaatggatgg, rev_name: tufar_md, rev_seq:
                     ccttcacgaattgcaaaacgc"
     gene            <1..>864
                     /gene="tufA"
     CDS             <1..>864
                     /gene="tufA"
                     /codon_start=2
                     /transl_table=11
                     /product="elongation factor Tu"
                     /protein_id="QIH54433"
                     /translation="AILVVSGADGPMPQTKEHLLLAKQVGVPSIVVFLNKEDQVDDPE
                     LLELVQLEVQETLDAYEFPSEEVPIVTGSALLALEALIENTEVSDNKWVNKIYDLMKE
                     VDSYIPTPERETDKTFLMAIEDVFSITGRGTVATGRVERGVLKTNETVDLVGLGDTKN
                     VTVTGLEMFQKTLDETVAGDNVGVLLRGVQKDEIQRGMVIAAPNSIEPHTKFEAQVYV
                     LTKEEGGRHTPFFPGYRPQFYVRTTDVTGKIENFTADDGSETKMVIPGDRVKMVVELI
                     QPIAIEDNMRFA"
ORIGIN     
        1 tgctattcta gttgtatctg gtgctgatgg tcctatgcca caaacaaaag aacatttatt
       61 attagctaag caagtaggtg ttcctagtat tgttgttttt ttaaataaag aggatcaagt
      121 agatgatcct gaattattag aattagttca attagaagtt caagaaacac ttgacgctta
      181 tgaatttcca agtgaggaag tacctattgt aaccggttca gctttattag cattagaagc
      241 tttaattgaa aatactgaag tttctgataa caaatgggtt aataaaatct atgatttaat
      301 gaaagaggtt gatagttata ttccaactcc tgaacgtgaa acagataaaa cattcttaat
      361 ggcaatagaa gatgtattct ctattactgg tcgtggaact gttgcaactg ggcgtgttga
      421 acgtggtgtt ttaaaaacaa atgaaacagt agaccttgtt ggattaggag acacaaaaaa
      481 tgtaacagtt actggattag aaatgtttca aaaaacttta gatgaaacag ttgccggaga
      541 taatgtaggt gtactacttc gtggtgttca aaaagatgaa atccaacgag gtatggtaat
      601 tgctgcccca aattcaattg aacctcatac aaaatttgaa gcacaagttt atgttttaac
      661 aaaagaagaa ggtggccgtc atactccatt ttttccaggt taccgacctc aattctatgt
      721 tagaacaacc gatgttacag gtaaaattga aaactttaca gcagacgacg gatctgaaac
      781 aaaaatggta attccgggag atcgagtaaa aatggttgta gaattaattc aacccattgc
      841 tatcgaagat aatatgcgtt ttgc
//
LOCUS       MT078956                 872 bp    DNA     linear   PLN 29-JAN-2020
DEFINITION  Ulva lacinulata voucher MNHN-PC0547277 elongation factor Tu (tufA) gene,
            partial cds; chloroplast.
ACCESSION   MT078956
VERSION     MT078956
KEYWORDS    .
SOURCE      chloroplast Ulva lacinulata
  ORGANISM  Ulva lacinulata
            Eukaryota; Viridiplantae; Chlorophyta; Ulvophyceae; OUU clade;
            Ulvales; Ulvaceae; Ulva.
REFERENCE   1  (bases 1 to 872)
  AUTHORS   Dartois,M., Pante,E., Becquet,V., Viricel,A. and Sauriau,P.-G.
  TITLE     Molecular genetic diversity of seaweeds morphologically related to Ulva
            rigida along the French Atlantic coast
  JOURNAL     PeerJ Submitted
REFERENCE   2  (bases 1 to 872)
  AUTHORS   Dartois,M.
  TITLE     Direct Submission
  JOURNAL   Submitted (29-JAN-2020) Biology, La Rochelle University, 2 rue
            Olympe de Gouges, La Rochelle 17000, France
COMMENT     ##Assembly-Data-START##
            Sequencing Technology :: Sanger dideoxy sequencing
            ##Assembly-Data-END##
FEATURES             Location/Qualifiers
     source          1..872
                     /organism="Ulva lacinulata"
                     /organelle="plastid:chloroplast"
                     /mol_type="genomic DNA"
                     /isolate="PC0547277"
                     /specimen_voucher="MNHN-PC0547277"
                     /db_xref="taxon:75689"
                     /tissue_type="thallus"
                     /country="France: Lermot"
                     /collection_date="09-Jan-1996"
                     /collected_by="Kuhlenkamp R."
                     /note="originally described as Ulva scandinavica Bliding"
                     /PCR_primers="fwd_name: tufgf4_md, fwd_seq:
                     ggtgcagcycaaatggatgg, rev_name: tufar_md, rev_seq:
                     ccttcacgaattgcaaaacgc"
     gene            <1..>872
                     /gene="tufA"
     CDS             <1..>872
                     /gene="tufA"
                     /codon_start=2
                     /transl_table=11
                     /product="elongation factor Tu"
                     /protein_id="QIH54434"
                     /translation="AILVVSGADGPMPQTKEHLLLAKQVGVPSIVVFLNKEDQVDDPE
                     LLELVQLEVQETLDAYEFPSEEVPIVTGSALLALEALIENTEVSDNKWVNKIYDLMKE
                     VDSYIPTPERETDKTFLMAIEDVFSITGRGTVATGRVERGVLKTNETVDLVGLGDTKN
                     VTVTGLEMFQKTLDETVAGDNVGVLLRGVQKDEIQRGMVIAAPNSIEPHTKFEAQVYV
                     LTKEEGGRHTPFFPGYRPQFYVRTTDVTGKIENFTADDGSETKMVIPGDRVKMVVELI
                     QPIAIEDNMRFAIR"
ORIGIN     
        1 tgctattcta gttgtatctg gtgctgatgg tcctatgcca caaacaaaag aacatttatt
       61 attagctaag caagtaggtg ttcctagtat tgttgttttt ttaaataaag aggatcaagt
      121 agatgatcct gaattattag aattagttca attagaagtt caagaaacac ttgacgctta
      181 tgaatttcca agtgaggaag tacctattgt aaccggttca gctttattag cattagaagc
      241 tttaattgaa aatactgaag tttctgataa caaatgggtt aataaaatct atgatttaat
      301 gaaagaggtt gatagttata ttccaactcc tgaacgtgaa acagataaaa cattcttaat
      361 ggcaatagaa gatgtattct ctattactgg tcgtggaact gttgcaactg ggcgtgttga
      421 acgtggtgtt ttaaaaacaa atgaaacagt agaccttgtt ggattaggag acacaaaaaa
      481 tgtaacagtt actggattag aaatgtttca aaaaacttta gatgaaacag ttgccggaga
      541 taatgtaggt gtactacttc gtggtgttca aaaagatgaa atccaacgag gtatggtaat
      601 tgctgcccca aattcaattg aacctcatac aaaatttgaa gcacaagttt atgttttaac
      661 aaaagaagaa ggtggccgtc atactccatt ttttccaggt taccgacctc aattctatgt
      721 tagaacaacc gatgttacag gtaaaattga aaactttaca gcagacgacg gatctgaaac
      781 aaaaatggta attccgggag atcgagtaaa aatggttgta gaattaattc aacccattgc
      841 tatcgaagat aatatgcgtt ttgcaattcg tg
//
LOCUS       MT078957                 862 bp    DNA     linear   PLN 29-JAN-2020
DEFINITION  Ulva lacinulata voucher MNHN-PC0531492 elongation factor Tu (tufA) gene,
            partial cds; chloroplast.
ACCESSION   MT078957
VERSION     MT078957
KEYWORDS    .
SOURCE      chloroplast Ulva lacinulata
  ORGANISM  Ulva lacinulata
            Eukaryota; Viridiplantae; Chlorophyta; Ulvophyceae; OUU clade;
            Ulvales; Ulvaceae; Ulva.
REFERENCE   1  (bases 1 to 862)
  AUTHORS   Dartois,M., Pante,E., Becquet,V., Viricel,A. and Sauriau,P.-G.
  TITLE     Molecular genetic diversity of seaweeds morphologically related to Ulva
            rigida along the French Atlantic coast
  JOURNAL     PeerJ Submitted
REFERENCE   2  (bases 1 to 862)
  AUTHORS   Dartois,M.
  TITLE     Direct Submission
  JOURNAL   Submitted (29-JAN-2020) Biology, La Rochelle University, 2 rue
            Olympe de Gouges, La Rochelle 17000, France
COMMENT     ##Assembly-Data-START##
            Sequencing Technology :: Sanger dideoxy sequencing
            ##Assembly-Data-END##
FEATURES             Location/Qualifiers
     source          1..862
                     /organism="Ulva lacinulata"
                     /organelle="plastid:chloroplast"
                     /mol_type="genomic DNA"
                     /isolate="PC0531492"
                     /specimen_voucher="MNHN-PC0531492"
                     /db_xref="taxon:75689"
                     /tissue_type="thallus"
                     /country="Spain: La Coruna"
                     /lat_lon="43.105560 N 9.213890 W"
                     /collection_date="26-Jun-1986"
                     /collected_by="Perez-Cinerea J.L., Cremades J., Barbara I."
                     /note="originally described as Ulva rigida var fimbriata J. Agardh"
                     /PCR_primers="fwd_name: tufgf4_md, fwd_seq:
                     ggtgcagcycaaatggatgg, rev_name: tufar_md, rev_seq:
                     ccttcacgaattgcaaaacgc"
     gene            <1..>862
                     /gene="tufA"
     CDS             <1..>862
                     /gene="tufA"
                     /codon_start=2
                     /transl_table=11
                     /product="elongation factor Tu"
                     /protein_id="QIH54435"
                     /translation="AILVVSGADGPTPQTKEHLLLAKQVGVPSIVVFLNKEDQVDDPE
                     LLELVQLEVQETLDAYEFPSEEVPIVTGSALLALEALIENTEVSDNKWVNKIYDLMKE
                     VDSYIPTPEREADKTFLMAIEDVFSITGRGTVATGRVERGVLKTNETVDLVGLGDTKN
                     VTVTGLEMFQKTLDETVAGDNVGVLLRGVQKDEIQRGMVIAAPNSIEPHTKFEAQVYV
                     LTKEEGGRHTPFFPGYRPQFYVRTTDVTGKIENFTADDGSETKMVIPGDRVKMVVELI
                     QPIAIEDNMRF"
ORIGIN     
        1 tgctattcta gttgtatctg gtgctgatgg tcctacgcca caaacaaaag aacatttatt
       61 attagctaag caagtaggtg ttcctagtat tgttgttttt ttaaataaag aggatcaagt
      121 agatgatcct gaattattag aattagttca attagaagtt caagaaacac ttgacgctta
      181 tgaatttcca agtgaggaag tacctattgt aaccggttca gctttattag cattagaagc
      241 tttaattgaa aatactgaag tttctgataa caaatgggtt aataaaatct atgatttaat
      301 gaaagaggtt gatagttata ttccaactcc tgaacgtgaa gcagataaaa cattcttaat
      361 ggcaatagaa gatgtattct ctattactgg tcgtggaact gttgcaactg ggcgtgttga
      421 acgtggtgtt ttaaaaacaa atgaaacagt agaccttgtt ggattaggag acacaaaaaa
      481 tgtaacagtt actggattag aaatgtttca aaaaacttta gatgaaacag ttgccggaga
      541 taatgtaggt gtactacttc gtggtgttca aaaagatgaa atccaacgag gtatggtaat
      601 tgctgcccca aattcaattg aacctcatac aaaatttgaa gcacaagttt atgttttaac
      661 aaaagaagaa ggtggccgtc atactccatt ttttccaggt taccgacctc aattctatgt
      721 tagaacaacc gatgttacag gtaaaattga aaactttaca gcagacgacg gatctgaaac
      781 aaaaatggta attccgggag atcgagtaaa aatggttgta gaattaattc aacccattgc
      841 tatcgaagat aatatgcgtt tt
//
LOCUS       MT078960                 238 bp    DNA     linear   PLN 29-JAN-2020
DEFINITION  Ulva lacinulata Roscoff voucher MNHN-PC0115137 ribulose-1,5-bisphosphate
            carboxylase/oxygenase large subunit (rbcL) gene, partial cds;
            chloroplast.
ACCESSION   MT078960
VERSION     MT078960
KEYWORDS    .
SOURCE      chloroplast Ulva lacinulata
  ORGANISM  Ulva lacinulata
            Eukaryota; Viridiplantae; Chlorophyta; Ulvophyceae; OUU clade;
            Ulvales; Ulvaceae; Ulva.
REFERENCE   1  (bases 1 to 238)
  AUTHORS   Dartois,M., Pante,E., Becquet,V., Viricel,A. and Sauriau,P.-G.
  TITLE     Molecular genetic diversity of seaweeds morphologically related to Ulva
            rigida along the French Atlantic coast
  JOURNAL     PeerJ Submitted
REFERENCE   2  (bases 1 to 238)
  AUTHORS   Dartois,M.
  TITLE     Direct Submission
  JOURNAL   Submitted (29-JAN-2020) Biology, La Rochelle University, 2 rue
            Olympe de Gouges, La Rochelle 17000, France
COMMENT     ##Assembly-Data-START##
            Sequencing Technology :: Sanger dideoxy sequencing
            ##Assembly-Data-END##
FEATURES             Location/Qualifiers
     source          1..238
                     /organism="Ulva lacinulata"
                     /organelle="plastid:chloroplast"
                     /mol_type="genomic DNA"
                     /isolate="PC0115137"
                     /specimen_voucher="MNHN-PC0115137"
                     /type_material=”holotype of Ulva armoricana"
                     /db_xref="taxon:75689"
                     /tissue_type="thallus"
                     /country="France: Roscoff"
                     /lat_lon="48.731516 N 3.987670 W"
                     /collection_date="16-Apr-1996"
                     /collected_by="Coat C., Dion C., Noailles C., Berger Y."
                     /note="originally described as the holotype specimen of Ulva armoricana Dion P., de Reviers B. & Coat G."
                     /PCR_primers="fwd_name: rbcl_ua1, fwd_seq:
                     cttacaytcaggaacagtag, rev_name: rbcl_3.2u, rev_seq:
                     ccaccraattgtaaacatgc"
     gene            <1..>238
                     /gene="rbcL"
     CDS             <1..>238
                     /gene="rbcL"
                     /codon_start=3
                     /transl_table=11
                     /product="ribulose-1,5-bisphosphate carboxylase/oxygenase
                     large subunit"
                     /protein_id="QIH54438"
                     /translation="LHSGTVVGKLEGEREITLGFVDLMRDDYIEKDRSRGIYFTQDWV
                     SLPGTMPVASGGIHVWHMPALVEIFGDDACLQFGG"
ORIGIN     
        1 tcttacattc aggaacagta gtaggtaaat tagaaggtga acgtgaaatt actttaggtt
       61 tcgttgattt aatgcgtgat gactacattg aaaaagatcg tagtcgtggt atctacttta
      121 cacaagattg ggttagttta ccaggtacaa tgcctgtagc ttcaggtggt attcacgttt
      181 ggcatatgcc cgcattagtt gaaatttttg gtgatgatgc atgtttacaa ttcggtgg
//
LOCUS       MT078961                 238 bp    DNA     linear   PLN 29-JAN-2020
DEFINITION  Ulva lacinulata voucher MNHN-PC0547277 ribulose-1,5-bisphosphate
            carboxylase/oxygenase large subunit (rbcL) gene, partial cds;
            chloroplast.
ACCESSION   MT078961
VERSION     MT078961
KEYWORDS    .
SOURCE      chloroplast Ulva lacinulata
  ORGANISM  Ulva lacinulata
            Eukaryota; Viridiplantae; Chlorophyta; Ulvophyceae; OUU clade;
            Ulvales; Ulvaceae; Ulva.
REFERENCE   1  (bases 1 to 238)
  AUTHORS   Dartois,M., Pante,E., Becquet,V., Viricel,A. and Sauriau,P.-G.
  TITLE     Molecular genetic diversity of seaweeds morphologically related to Ulva
            rigida along the French Atlantic coast
  JOURNAL     PeerJ Submitted
REFERENCE   2  (bases 1 to 238)
  AUTHORS   Dartois,M.
  TITLE     Direct Submission
  JOURNAL   Submitted (29-JAN-2020) Biology, La Rochelle University, 2 rue
            Olympe de Gouges, La Rochelle 17000, France
COMMENT     ##Assembly-Data-START##
            Sequencing Technology :: Sanger dideoxy sequencing
            ##Assembly-Data-END##
FEATURES             Location/Qualifiers
     source          1..238
                     /organism="Ulva lacinulata"
                     /organelle="plastid:chloroplast"
                     /mol_type="genomic DNA"
                     /isolate="PC0547277"
                     /specimen_voucher="MNHN-PC0547277"
                     /db_xref="taxon:75689"
                     /tissue_type="thallus"
                     /country="France: Lermot"
                     /collection_date="09-Jan-1996"
                     /collected_by="Kuhlenkamp R."
                     /note="originally described as Ulva scandinavica Bliding"
                     /PCR_primers="fwd_name: rbcl_ua1, fwd_seq:
                     cttacaytcaggaacagtag, rev_name: rbcl_3.2u, rev_seq:
                     ccaccraattgtaaacatgc"
     gene            <1..>238
                     /gene="rbcL"
     CDS             <1..>238
                     /gene="rbcL"
                     /codon_start=3
                     /transl_table=11
                     /product="ribulose-1,5-bisphosphate carboxylase/oxygenase
                     large subunit"
                     /protein_id="QIH54439"
                     /translation="LHSGTVVGKLEGEREITLGFVDLMRDDYIEKDRSRGIYFTQDWV
                     SLPGTMPVASGGIHVWHMPALVEIFGDDACLQFGG"
ORIGIN     
        1 tcttacattc aggaacagta gtaggtaaat tagaaggtga acgtgaaatt actttaggtt
       61 tcgttgattt aatgcgtgat gactacattg aaaaagatcg tagtcgtggt atctacttta
      121 cacaagattg ggttagttta ccaggtacaa tgcctgtagc ttcaggtggt attcacgttt
      181 ggcatatgcc cgcattagtt gaaatttttg gtgatgatgc atgtttacaa ttcggtgg
//
LOCUS       MW013545       238 bp    DNA     linear       16-SEP-2020
DEFINITION  Ulva rigida isolate UA-C1178 ribulose-1,5-bisphosphate
            carboxylase/oxygenase large subunit (rbcL) gene, partial cds;
            chloroplast.
ACCESSION   SeqrbcL
VERSION
KEYWORDS    .
SOURCE      chloroplast Ulva sp.
  ORGANISM  Ulva rigida
            Eukaryota; Viridiplantae; Chlorophyta; Ulvophyceae; OUU clade;
            Ulvales; Ulvaceae; Ulva; Ulva.
REFERENCE   1  (bases 1 to 238)
  AUTHORS   Dartois,M., Pante,E., Becquet,V., Viricel,A. and Sauriau,P.-G.
  TITLE     Molecular genetic diversity of seaweeds morphologically related to Ulva
            rigida along the French Atlantic coast
  JOURNAL     PeerJ Submitted 
REFERENCE   2  (bases 1 to 238)
  AUTHORS   Dartois,M.
  TITLE     Direct Submission
  JOURNAL   Submitted (16-SEP-2020) Biology, La Rochelle University, 2 rue
            Olympe de Gouges, LA ROCHELLE, 17000, France
COMMENT     ##Assembly-Data-START##
            Sequencing Technology :: Sanger dideoxy sequencing
            ##Assembly-Data-END##
FEATURES             Location/Qualifiers
     source          1..238
                     /organism="Ulva rigida"
                     /organelle="plastid:chloroplast"
                     /mol_type="genomic DNA"
                     /isolate="UA-C1178"
                     /haplotype="H3"
                     /tissue_type="thallus"
                     /country="France: Concarneau"
                     /lat_lon="47.859611 N 3.913306 W"
                     /collection_date="20-Feb-2019"
                     /collected_by="Dartois M., Sauriau P.G., Aubert F.,
                     Prineau M., Huet V."
     gene            <1..>238
                     /gene="rbcL"
     CDS             <1..>238
                     /gene="rbcL"
                     /codon_start=3
                     /transl_table=11
                     /product="ribulose-1,5-bisphosphate carboxylase/oxygenase
                     large subunit"
                     /translation="LHSGTVVGKLEGEREITLGFVDLMRDDYIEKDRSRGIYFTQDWV
                     SLPGTMPVASGGIHVWHMPALVEIFGDDACLQFGG"
BASE COUNT       65 a     32 c     58 g     82 t      1 others
ORIGIN      
      1 tcttacaytc aggaacagta gtaggtaaat tagaaggtga acgtgaaatt actttaggtt
      61 ttgttgactt aatgcgtgat gactatattg aaaaagatcg tagtcgtggt atttacttta
       121 ctcaagattg ggttagttta ccaggtacaa tgcctgtagc ttcaggtggt attcacgtat
      181 ggcacatgcc tgcattagtt gaaatctttg gtgatgatgc atgtttacaa ttcggtgg
//
