# Supplementary material for: Molecular genetic diversity of seaweeds morphologically related to Ulva rigida at three sites along the French Atlantic coast
Source: PeerJ. 2021 Dec 24;9:e11966. doi: 10.7717/peerj.11966 (PMC8711279; doi:10.7717/peerj.11966)
Supplement: Supplemental Information 8 — Includes 81 sequences and 500 bp of the tufA gene [file peerj-09-11966-s008.fasta]

>Haplotype_1 [192]_MT078946
ttagttcaattagaagttcaagaaacacttgacgcttatgaatttccaagtgaggaagta
cctattgtaaccggttcagctttattagcattagaagctttaattgaaaatactgaagtt
tctgataacaaatgggttaataaaatctatgatttaatgaaagaggttgatagttatatt
ccaactcctgaacgtgaaacagataaaacattcttaatggcaatagaagatgtattctct
attactggtcgtggaactgttgcaactgggcgtgttgaacgtggtgttttaaaaacaaat
gaaacagtagaccttgttggattaggagacacaaaaaatgtaacagttactggattagaa
atgtttcaaaaaactttagatgaaacagttgccggagataatgtaggtgtactacttcgt
ggtgttcaaaaagatgaaatccaacgaggtatggtaattgctgccccaaattcaattgaa
cctcatacaaaatttgaagc
>Haplotype_2 [95]_MT078949
ttagttcaattagaagttcaagaaacacttgacgcttatgaatttccaagtgaggaagta
cctattgtaaccggttcagctttattagcattagaagctttaattgaaaatcctgaagtt
tctgataacaaatgggttaataaaatctatgagttaatgaaagaggttgatagttatatt
ccaactcctgaacgtgacacagataaaacattcttaatggcaatcgaagatgtattctct
attactggtcgtggaactgttgcaactggacgtgttgaacgtggtgttttaaaaacaaat
gaaacagtagaccttgttggattaggagacacaaaaaatgtaacagttactggattagaa
atgtttcaaaaaactttagatgaaacagttgccggagataatgtaggtgtactacttcgt
ggtgttcaaaaagatgaaatacaacgaggtatggtaattgctgccccaaattcaattgaa
cctcatacaaaatttgaagc
>Haplotype_3 [9]_MT078951
ttagttgaattagaagttcaagaaacacttgatgcttatgaatttccgggtcaagaagta
cctattatatcagggtcggctttattagcactagaagcgttaattgaaaacactgatgtt
tctgacaatgaatgggttaataaaatttatcagttaatggaaaatgttgataattatatt
ccaactcctgaacgtgaaacagacaaaacattcttaatggcaatagaagatgtattctct
attactggtcgtggaactgttgcaactggacgtgttgaacgtggtgttttaaaaataggt
gaaacagtagatcttgttggattaggagatacaaaaaatgtaacagttactggattagag
atgtttcaaaaaactttagatgaaacggttgcaggagataatgtaggtgtattacttcga
ggtattcaaaaagatgaaattcaacgaggtatggtaatagctgctccaaattcaattgaa
cctcatacaaaatttgaagc
>Haplotype_4 [41]_MT078952
ttagttgaattcgaagttgaagaaacacttgatacttatgatttttcgagtaaatcagta
cccattgtaaaaggttccgctttactagcactagaagcgctaattcaaaacactgatgtt
tctgataatgagtgggttaataaaatttataagttaatggaagaagttgataattgtatt
ccaactcctcaacgtgaaacagacaaaacattcttaatggcagtagaagatgtattctct
attactggtcgtgggactgttgcaactggacgtgttgaacgtggtgttttaaaaacaggt
gaaacagtagatcttgttggtttaggagatacaaaaaatgtaacagttactggattagaa
atgtttcagaaaactttagatgaaacagttgcaggagataatgtaggtgtattacttcga
ggtattcaaaaagatgaaattcaacgaggtatggtaatagctgccccaaattcaattgaa
ccacatacaaaatttgaagc
>Haplotype_5 [2]_MT078954 (reversed)
ttagttgaattagaagttcaagaaacacttgaggcttatggctttccgattattaacgta
cctattgtaacaggttcggctttattagcactagaagcgttaattgaaaacacggatgtt
tctgataatgagtgggttaataaaatctataagttaatggaagaagttgataattatatt
ccaactcctgaacgtgaaacagacaaaacattcttaatggcagtagaagatgtattctct
attactggtcgtggaactgttgcaactggacgtgttgaacgtggcgtgttaaaaacaggt
gaaacagtagatattgttggattaggagatacaaaaaatgttacagttactggattagaa
atgtttcagaaaacgttagatgaaacagttgcaggagataatgtaggtgtgttacttcga
ggtattcaaaaagatgaaattcaacgaggtatggtaatcgctgctcccaattcaattgaa
cctcatacaaaatttgaagc
>Ulva_rigida [6]_strain_U1_MT160686 previously_U._pseudorotundata
ttagttgaattagaagttcaagaaacacttgatgcttatgaatttccgggtcaagaagta
cctattatatcagggtcggctttattagcactagaagcgttaattgaaaacactgatgtt
tctgacaatgaatgggttaataaaatttatcagttaatggaaaatgttgataattatatt
ccaactcctgaacgtgaaacagacaaaacattcttaatggcaatagaagatgtattctct
attactggtcgtggaactgttgcaactggacgtgttgaacgtggtgttttaaaaataggt
gaaacagtagatcttgttggattaggagatacaaaaaatgtaacagttactggattagag
atgtttcaaaaaactttagatgaaacggttgcaggagataatgtaggtgtattacttcga
ggtattcaaaaagatgaaattcaacgaggtatggtaatagctgctccaaattcaattgaa
cctcatacaaaatttgaagc
>Ulva_lacinulata [34]_strain_U2_MT160687 previously_U._laetevirens
ttagttcaattagaagttcaagaaacacttgacgcttatgaatttccaagtgaggaagta
cctattgtaaccggttcagctttattagcattagaagctttaattgaaaatactgaagtt
tctgataacaaatgggttaataaaatctatgatttaatgaaagaggttgatagttatatt
ccaactcctgaacgtgaaacagataaaacattcttaatggcaatagaagatgtattctct
attactggtcgtggaactgttgcaactgggcgtgttgaacgtggtgttttaaaaacaaat
gaaacagtagaccttgttggattaggagacacaaaaaatgtaacagttactggattagaa
atgtttcaaaaaactttagatgaaacagttgccggagataatgtaggtgtactacttcgt
ggtgttcaaaaagatgaaatccaacgaggtatggtaattgctgccccaaattcaattgaa
cctcatacaaaatttgaagc
>Ulva_sp.A_AF-2021 [29]_strain_U3_MT160688 previously_U._rigida
ttagttcaattagaagttcaagaaacacttgacgcttatgaatttccaagtgaggaagta
cctattgtaaccggttcagctttattagcattagaagctttaattgaaaatcctgaagtt
tctgataacaaatgggttaataaaatctatgagttaatgaaagaggttgatagttatatt
ccaactcctgaacgtgacacagataaaacattcttaatggcaatcgaagatgtattctct
attactggtcgtggaactgttgcaactggacgtgttgaacgtggtgttttaaaaacaaat
gaaacagtagaccttgttggattaggagacacaaaaaatgtaacagttactggattagaa
atgtttcaaaaaactttagatgaaacagttgccggagataatgtaggtgtactacttcgt
ggtgttcaaaaagatgaaatacaacgaggtatggtaattgctgccccaaattcaattgaa
cctcatacaaaatttgaagc
>Ulva_lacinulata [4]_strain_U4_MT160689 previously_U._laetevirens
ttagttcaattagaagttcaagaaacacttgacgcttatgaatttccaagtgaggaagta
cctattgtaaccggttcagctttattagcattagaagctttaattgaaaatactgaagtt
tctgataacaaatgggttaataaaatctatgatttaatgaaagaggttgatagttatatt
ccaactcctgaacgtgaaacagataaaacattcttaatggcaatagaagatgtattctct
attactggtcgtggaactgttgcaactgggcgtgttgaacgtggtgttttaaaaacaaat
gaaacagtagaccttgttggattaggagacacaaaaaatgtaacagttactggattagaa
atgtttcaaaaaactttagatgaaacagttgccggagataatgtaggtgtactacttcgt
ggtgttcaaaaagatgaaatacaacgaggtatggtaattgctgccccaaattcaattgaa
cctcatacaaaatttgaagc
>Ulva_fenestrata [11]_strain_U17_MT160662
ttagttgaattagaagttcaagaaacacttgaggcttatggctttccgattattaacgta
cctattgtaacaggttcggctttattagcactagaagcgttaattgaaaacacggatgtt
tctgataatgagtgggttaataaaatctataagttaatggaagaagttgataattatatt
ccaactcctgaacgtgaaacagacaaaacattcttaatggcagtagaagatgtattctct
attactggtcgtggaactgttgcaactggacgtgttgaacgtggcgtgttaaaaacaggt
gaaacagtagatattgttggattaggagatacaaaaaatgttacagttactggattagaa
atgtttcagaaaacgttagatgaaacagttgcaggagataatgtaggtgtgttacttcga
ggtattcaaaaagatgaaattcaacgaggtatggtaatcgctgctcccaattcaattgaa
cctcatacaaaatttgaagc
>Ulva_gigantea [10]_strain_U31_MT160676
ttagttcaattagaagttcaagaaacacttgaggcttatgaatttccaggtgaagaagta
cctattgtaactggttcagctttattagcattagaagctttaattgaaaatactgaagtt
tctgataataaatgggttaataaaatctatgatttaatgaaagaagttgatagttatatt
ccaactcctgaacgtgaaacagataaaacattcttaatggcagtagaagatgtattctct
attactggtcgtggaactgttgcaactggacgtgttgaacgtggtgttttaaaaacaaat
gaaacagtagatcttgttggattaggggacacaaaaaatgtaacagttactggattagaa
atgtttcaaaaaactttagatgaaacagttgctggagataatgtaggtgtattacttcgc
ggtgttcaaaaagatgaaatacaacgaggtatggtaattgctgccccaaattcaattgaa
cctcatacaaaatttgaagc
>Ulva_australis [3]_strain_U32_MT160679
ttagttgaattcgaagttgaagaaacacttgatgcttatgatttttcgagtaaatcagta
cccattgtaaaaggttccgctttactagcactagaagcgctaattcaaaacactgatgtt
tctgataatgagtgggttaataaaatttataagttaatggaagaagttgataattgtatt
ccaactcctcaacgtgaaacagacaaaacattcttaatggcagtagaagatgtattctct
attactggtcgtgggactgttgcaactggacgtgttgaacgtggtgttttaaaaacaggt
gaaacagtagatcttgttggtttaggagatacaaaaaatgtaacagttactggattagaa
atgtttcagaaaactttagatgaaacagttgcaggagataatgtaggtgtattacttcga
ggtattcaaaaagatgaaattcaacgaggtatggtaatagctgccccaaattcaattgaa
ccacatacaaaatttgaagc
>Ulva_australis [13]_strain_U40_MT160695
ttagttgaattcgaagttgaagaaacacttgatacttatgatttttcgagtaaatcagta
cccattgtaaaaggttccgctttactagcactagaagcgctaattcaaaacactgatgtt
tctgataatgagtgggttaataaaatttataagttaatggaagaagttgataattgtatt
ccaactcctcaacgtgaaacagacaaaacattcttaatggcagtagaagatgtattctct
attactggtcgtgggactgttgcaactggacgtgttgaacgtggtgttttaaaaacaggt
gaaacagtagatcttgttggtttaggagatacaaaaaatgtaacagttactggattagaa
atgtttcagaaaactttagatgaaacagttgcaggagataatgtaggtgtattacttcga
ggtattcaaaaagatgaaattcaacgaggtatggtaatagctgccccaaattcaattgaa
ccacatacaaaatttgaagc
>Ulva_armoricana_MNHN [1]_MT078955 HOLOTYPE (reversed)
ttagttcaattagaagttcaagaaacacttgacgcttatgaatttccaagtgaggaagta
cctattgtaaccggttcagctttattagcattagaagctttaattgaaaatactgaagtt
tctgataacaaatgggttaataaaatctatgatttaatgaaagaggttgatagttatatt
ccaactcctgaacgtgaaacagataaaacattcttaatggcaatagaagatgtattctct
attactggtcgtggaactgttgcaactgggcgtgttgaacgtggtgttttaaaaacaaat
gaaacagtagaccttgttggattaggagacacaaaaaatgtaacagttactggattagaa
atgtttcaaaaaactttagatgaaacagttgccggagataatgtaggtgtactacttcgt
ggtgttcaaaaagatgaaatccaacgaggtatggtaattgctgccccaaattcaattgaa
cctcatacaaaatttgaagc
>Ulva_rigida_var_fimbriata_MNHN [1]_MT078957 (reversed)
ttagttcaattagaagttcaagaaacacttgacgcttatgaatttccaagtgaggaagta
cctattgtaaccggttcagctttattagcattagaagctttaattgaaaatactgaagtt
tctgataacaaatgggttaataaaatctatgatttaatgaaagaggttgatagttatatt
ccaactcctgaacgtgaagcagataaaacattcttaatggcaatagaagatgtattctct
attactggtcgtggaactgttgcaactgggcgtgttgaacgtggtgttttaaaaacaaat
gaaacagtagaccttgttggattaggagacacaaaaaatgtaacagttactggattagaa
atgtttcaaaaaactttagatgaaacagttgccggagataatgtaggtgtactacttcgt
ggtgttcaaaaagatgaaatccaacgaggtatggtaattgctgccccaaattcaattgaa
cctcatacaaaatttgaagc
>Ulva_scandinavica_MNHN [1]_MT078956 (reversed)
ttagttcaattagaagttcaagaaacacttgacgcttatgaatttccaagtgaggaagta
cctattgtaaccggttcagctttattagcattagaagctttaattgaaaatactgaagtt
tctgataacaaatgggttaataaaatctatgatttaatgaaagaggttgatagttatatt
ccaactcctgaacgtgaaacagataaaacattcttaatggcaatagaagatgtattctct
attactggtcgtggaactgttgcaactgggcgtgttgaacgtggtgttttaaaaacaaat
gaaacagtagaccttgttggattaggagacacaaaaaatgtaacagttactggattagaa
atgtttcaaaaaactttagatgaaacagttgccggagataatgtaggtgtactacttcgt
ggtgttcaaaaagatgaaatccaacgaggtatggtaattgctgccccaaattcaattgaa
cctcatacaaaatttgaagc
>Ulva_arasakii [10]_AB561079
ttagttgaattagaagttcaagaarcacttgatacttatgaatttccgagtgagaacgta
cctattgtaacaggttccgctttattagcactagaagcgttaattgaaaacaccgatgtt
tctgataatgactgggttaataaaatctataagttaatggaagaagttgataattatatt
ccaactcctgaacgtgaaacagacaaaacattcttaatggcagtagaagatgtattctct
attactggtcgtggaactgttgcaactggacgtgttgaacgtggtgtgttaaaaacaggt
gaaacagtagatcttgttggattaggagatacaaaaaatgtaacagttactggattagaa
atgtttcagaaaactttagatgaaacagttgcaggagataatgtaggtgtcttacttcga
ggtattcaaaaagatgaaattcaacgaggtatggtaatcgctgctccaaattcaattgaa
cctcatacaaaatttgaagc
>Ulva_australis [1]_MH538644
ttagttgaattcgaagttgaagaaacacttgatacttatganttttcgagtaaatcagta
cccattgtaaaaggttccgctttactagcactagaagcgctaattcaaaacactgatgtt
tctgataatgagtgggttaataaaatttataagttaatggaagaagttgataattgtatt
ccaactcctcaacgtgaaacagacaaaacattcttaatggcagtagaagatgtattctct
attactggtcgtgggactgttgcaactggacgtgttgaacgtggtgttttaaaaacaggt
gaaacagtagatcttgttggtttaggagatacaaaaaatgtaacagttactggattagaa
atgttccagaaaactttagatgaaacagttgcaggagataatgtaggtgtattacttcga
ggtattcaaaaagatgaaattcaacnaggtatggtaatagctgcccnaaattcaattgaa
ccacatacaaaatttgaagc
>Ulva_australis [143]_HQ610378
ttagttgaattcgaagttgaagaaacacttgatacttatgatttttcgagtaaatcagta
cccattgtaaaaggttccgctttactagcactagaagcgctaattcaaaacactgatgtt
tctgataatgagtgggttaataaaatttataagttaatggaagaagttgataattgtatt
ccaactcctcaacgtgaaacagacaaaacattcttaatggcagtagaagatgtattctct
attactggtcgtgggactgttgcaactggacgtgttgaacgtggtgttttaaaaacaggt
gaaacagtagatcttgttggtttaggagatacaaaaaatgtaacagttactggattagaa
atgtttcagaaaactttagatgaaacagttgcaggagataatgtaggtgtattacttcga
ggtattcaaaaagatgaaattcaacgaggtatggtaatagctgccccaaattcaattgaa
ccacatacaaaatttgaagc
>Ulva_beytensis [1]_KC661441
ttagttcaattagaagttcaagaaacacttgaagcttatgaatttccaggtgaagaagta
cctattgtaacaggctcagctttattagcattagaagctttaattgaaaatactgaagct
tctgataacaaatgggttgaaaaaatctatgctttaatggaacaggttgatagctacatt
ccaactcctgaacgtgaaacagataaaacattcttaatggcagtagaagatgtattctct
attactggtcgtggaactgttgcaactggacgtgttgaacgtggtgttttaaaaacaaat
gaaacagtagaccttgttggattaggagacacaaaaaatgtaacagttactggattagaa
atgtttcaaaaaactttagatgaaacagttgccggagataatgtaggtgtactacttcgt
ggtgttcaaaaagatgaaatacaacgaggtatggtaattgctgccccaaattcaattgaa
cctcatacaaaatttgaagc
>Ulva_californica [1]_MH538645
ttagttcaattagaagttcaagaaacacttgaagcttatgaatttccaggtgaagaagta
cctattgtaactggttcagctttattagcattagaagctttaattgaaaatactgaagct
tctgataaccaatgggttgaaaaaatctatactttaatggaacaagttgatagttatatt
ccaactcctgaacgtgaaacagataaaacattcttaatggcagtagaagacgtattctct
attactggtcgtggaactgttgcaactggacgtgttgaacgtggtgttttaaaaacaaat
gaaacagtagatcttgttggattaggagatacaaaaaatgtaacggttactggattagaa
atgttccaaaaaactttagatgaaacagttgcaggagataatgtaggtgtattacttcgt
ggtgttcaaaaagatgaaatacaacgaggtatggtaatcgctgccccaaattcaattgaa
cctcatacaaaatttgaagc
>Ulva_californica [1]_MK992200
ttagttcaattagaagttcaagaaacacttgatgcttatgaatttcccggtgaagatata
cctattgtaacaggttcggctttactagcactagaggcgttaattgaaaatactgatgtt
tctgataacaaatgggttaataaaatctatgatttaatgaaagaagttgataattatatt
ccaactcctgagcgtgaaacagataaaacattcttaatggcaatagaagatgtattctct
attactggtcgtggaactgttgcaactggacgtgttgaacgtggtgttttaaaaacaggt
gaaacagtagatcttgttggattaggggatacaaaaaatgtaacagttactggattagaa
atgttccagaaaactttagatgaaacagttgcgggagataatgtaggtgtattacttcga
ggtgttcaaaaagatgaaattcaacgaggtatggtaattgctgctccaaattcaattgaa
cctcatacaaaatttgaagc
>Ulva_californica [9]_AY454401
ttagttcaattagaagttcaagaaacacttgaagcttatgagtttccaggtgaagaagta
cctattgtaactggttcagctttattagcattagaagctttaattgaaaatactgaagct
tctgataacaaatgggttgaaaaaatctatgctttaatggaacaagttgatagttatatt
ccaactcctgaacgtgaaacagataaaacattcttaatggcagtagaagacgtattctct
attactggtcgtggaactgttgcaactgggcgtgttgaacgtggtgttttaaaaacaaat
gaaacagtagatcttgttggattaggagatacaaaaaatgtaacagttactggattagaa
atgtttcaaaaaactttagatgaaacagttgcaggagataatgtaggtgtattacttcgt
ggtgttcaaaaagatgaaatacaacgaggtatggtaatcgctgccccaaattcaattgaa
cctcatacaaaatttgaagc
>Ulva_californica [18]_MH538646
ttagttcaattagaagttcaagaaacacttgaagcttatgaatttccaggtgaagaagta
cctattgtaactggttcagctttattagcattagaagctttaattgaaaatactgaagct
tctgataacaaatgggttgaaaaaatctatactttaatggaacaagttgatagttatatt
ccaactcctgaacgtgaaacagataaaacattcttaatggcagtagaagatgtattctct
attactggtcgtggaactgttgcaactgggcgtgttgaacgtggtgttttaaaaacaaat
gaaacagtagatcttgttggattaggagatacaaaaaatgtaacagttactggattagaa
atgttccaaaaaactttagatgaaacagttgcaggagataatgtaggtgtattacttcgt
ggtgttcaaaaagatgaaatacaacgaggtatggtaatcgctgccccaaattcaattgaa
cctcatacaaaatttgaagc
>Ulva_chaugulii [2]_MG976862
ttagttcaattagaagttcgagaaacacttgatgcttatgaatttccgggtgaagatgta
cctattgtaactggttcagctttatcagcattagaagctttaattgaaaatactgaagtt
tctgataacaaatgggttgaaaaaatctatgaattaatggaacaagttgatagttatatc
ccaactcctgaacgcgaaacagataaaacattcttaatggcagtagaagatgtattctct
attactggtcgtggaactgttgcaactggacgtgttgagcgtggtgttttaaaaacaaat
gaaacagtagatcttgttggattaggggaaacaaaaaatgtaacagttactggattagaa
atgtttcaaaaaactttagatgaaacagttgcaggagataatgtaggtgtattacttcgt
ggtgttcaaaaagatgaaatacaacgaggtatggtaatcgctgccccaaattcaattaaa
cctcatacaaaatttgaggc
>Ulva_erecta [1]_KC661427
ttagttcaacttgaagttcaagaaacacttgaagcttatgaatttccaggtgaagaggta
cctattgtaactggttcagcattattagcattagaagctttaattgaaaatactgaagct
tctgataacaaatgggttgaaaaaatttatgaattaatgagacaagttgatagttatatt
ccaactcctgaacgtgaaacagataaaacatttttaatggcagtagaagatgtattctct
attactggtcgtgggactgttgcaactgggcgtgttgaacggggtgttttaaaaacaaat
gaaacagtagatcttgttggattaggagatacaaaaaatgtaacagttactggattagaa
atgtttcaaaaaactttagatgaaacagttgcaggagataatgtaggtgtattactacgt
ggtgttcaaaaagatgaaatacaacgaggcatggtaatcgctgctccaaattcaattgaa
cctcatacaaaatttgaagc
>Ulva_expansa [21]_MH731007 HOLOTYPE
ttagttcaattagaagttcaagaaacacttgaagcttatgaatttccgggtgaagaggta
cctattataacaggttcagctttattagcactagaagcgttaattgaaaacactgatgtt
tctgataataattgggttaagaaaatttatgatttaatggaaagtgttgataattatatt
ccaactcctgaacgtgaaacagacaaaacattcttaatggcagtagaagatgtattctct
attactggtcgtggaactgttgcaactggacgtgttgaacgcggtgttttaaaaacaggt
gaaacagtagatcttgttggattaggagatacaaaaaatgtcacagttactggattagaa
atgtttcaaaaaacgttagatgaaacagttgcaggagataatgtaggtgtattacttcga
ggtattcaaaaagatgaaattcaacgaggtatggtaatagctgctccaaattcaattgaa
cctcatacaacatttgaagc
>Ulva_fasciata [1]_KC661452
ttagttcaattagaagttcaagaaacacttgaagcttatgaatttccaggtgaagaagta
cctattgtaacaggctcagctttattagcattagaagctttaattgaaaatactgaagct
tctgataacaaatgggttgaaaaaatctatgctttaatggaacaggttgatagctacatt
ccaactcctgaacgtgaaacagataaaacattcttaatggcagtagaagatgtattctct
attactggtcgtggaactgttgcaactggacgtgttgaacgtggtgttttaaaaacaaat
gaaacagtagaccttgttggattaggagacacaaaaaatgtaacagttactggattagaa
atgtttcaaaaaactttagatgaaacagttgccggagataatgtaggtgtactacttcgt
ggtgttcaaaaagatgaaatacaacgaggtatggtaattgctgccccaaattcaattgaa
cctcatacaaaatttgaagc
>Ulva_fasciata [2]_KC661442
ttagttcaattagaagttcaagaaacacttgaagcttatgaatttccaggtgaggaagta
cctattgtaacaggttcagctttattagcattagaagctttaattgaaaatactgaagct
tctgataacaaatgggttgaaaaaatctatgcgttaatgaaagaggttgatagctatatt
ccaactcctgaacgtgaaacagataaaacattcttaatggcagtagaagatgtattctct
attactggtcgtggaactgttgcaactggacgtgttgaacgtggtgttttaaaaacaaat
gaaacagtagaccttgttggattaggagacacaaaaaatgtaacagttactggattagaa
atgtttcaaaaaactttagatgaaacagttgccggagataatgtaggtgtactacttcgt
ggtgttcaaaaagatgaaatacaacgaggtatggtaattgctgccccaaattcaattgaa
cctcatacaaaatttgaagc
>Ulva_fasciata [2]_MG918119
ttagttcaattagaagttcaagaaacacttgaagcttatgaatttccaagtgacgacgta
cctattgtaacaggttcagctttattagcattagaagctttaattgaaaatactgaagtt
tctgataacaaatgggttaataaaatctatgatttaatgaaagaggttgatagctatatt
ccaactcctgaacgtgaaacagataaaacattcttaatggcagtagaagatgtattctct
attactggtcgtggaactgttgcaactggacgtgttgaacgtggtgttttaaaaacaaat
gaaacagtagacattgttggattaggagacacaaaaaatgtaacagttactggattagaa
atgtttcaaaaaactttagatgaaacagttgccggagataatgtaggtgtactacttcgt
ggtgttcaaaaagatgaaatacaacgaggtatggtaattgctgccccaaattcaattgaa
cctcatacaaaatttgaagc
>Ulva_fasciata [2]_MK125445
ttagttcaattagaagttcaagaaacacttgaagcttatgaatttccaagtgaagaagta
cctattgtaactggttcagctttattagcattagaagctttaattgaaaatactgaagtt
tctgataacaaatgggttaataaaatctatgatttaatgaaagaggttgatagctatatt
ccaactcctgaacgtgaaacagataaaacattcttaatggcagtagaagatgtattctct
attactggtcgtggaactgttgcaactggacgtgttgaacgtggtgttttaaaaacaaat
gaaacagtagaccttgttggattaggagacacaaaaaatgtaacagttactggattagaa
atgtttcaaaaaactttagatgaaacagttgccggagataatgtaggtgtactacttcgt
ggtattcaaaaagatgaaatacaacgaggtatggtaattgctgccccaaattcaattgaa
cctcatacaaaatttgaagc
>Ulva_fasciata [4]_MG963807
ttagttcaattagaagttcaagaaacacttgaagcttatgaatttccaagtgaagaagta
cctattgtaacaggctcagctttattagcattagaagctttaattgaaaatactgaagtt
tctgataacaaatgggttaataaaatctatgatttaatgaaagaggttgatagctacatt
ccaactcctgaacgtgaaacagataaaacattcttaatggcagtagaagatgtattctct
attactggtcgtggaactgttgcaactggacgtgttgaacgtggtgttttaaaaacaaat
gaaacagtagaccttgttggattaggagacacaaaaaatgtaacagttactggattagaa
atgtttcaaaaaactttagatgaaacagttgccggagataatgtaggtgtactacttcgt
ggtgttcaaaaagatgaaatacaacgaggtatggtaattgctgccccaaattcaattgaa
cctcatacaaaatttgaagc
>Ulva_fasciata [24]_JN029299
ttagttcaattagaagttcaagaaacacttgaagcttatgaatttccaagtgacgaagta
cctattgtaacaggttcagctttattagcattagaagctttaattgaaaatactgaagtt
tctgataacaaatgggttaataaaatctatgagttaatgaaagaggttgatagctatatt
ccaactcctgaacgtgaaacagataaaacattcttaatggcagtagaagatgtattctct
attactggtcgtggaactgttgcaactggacgtgttgaacgtggtgttttaaaaacaaat
gaaacagtagaccttgttggattaggagacacaaaaaatgtaacagttactggattagaa
atgtttcaaaaaactttagatgaaacagttgccggagataatgtaggtgtactacttcgt
ggtgttcaaaaagatgaaatacaacgaggtatggtaattgctgccccaaattcaattgaa
cctcatacaaaatttgaagc
>Ulva_fenestrata [1]_MK456404 HOLOTYPE
ttagttgaattagaagttcaagaaacacttgaggcttatggctttccgattgttaacgta
cctattgtaacaggttcggctttattagcactagaagcgttaattgaaaacacggatgtt
tctgataatgagtgggttaataaaatctataagttaatggaagaagttgataattatatt
ccaactcctgaacgtgaaacagacaaaacattcttaatggcagtagaagatgtattctct
attactggtcgtggaactgttgcaactggacgtgttgaacgtggcgtgttaaaaacaggt
gaaacagtagatattgttggattaggagatacaaaaaatgttacagttactggattagaa
atgtttcagaaaacgttagatgaaacagttgcaggagataatgtaggtgtgttacttcga
ggtattcaaaaagatgaaattcaacgaggtatggtaatcgctgctcccaattcaattgaa
cctcatacaaaatttgaagc
>Ulva_gigantea [5]_HQ610297
ttagttcaattagaagttcaagaaacacttgaggcttatgaatttccaggtgaagaagta
cctattgtaactggttcagctttattagcattagaagctttaattgaaaatactgaagtt
tctgataataaatgggttaataaaatctatgatttaatgaaagaagttgatagttatatt
ccaactcctgaacgtgaaacagataaaacattcttaatggcagtagaagatgtattctct
attactggtcgtggaactgttgcaactggacgtgttgaacgtggtgttttaaaaacaaat
gaaacagtagatcttgttggattaggggacacaaaaaatgtaacagttactggattagaa
atgtttcaaaaaactttagatgaaacagttgctggagataatgtaggtgtattacttcgc
ggtgttcaaaaagatgaaatacaacgaggtatggtaattgctgccccaaattcaattgaa
cctcatacaaaatttgaagc
>Ulva_iliohaha [1]_KT932976 HOLOTYPE
ttagttgaacttgaagttcgagaaacacttgaggcttatgaatttccaggtgaagatgta
cctattgtaactggttcagcatttgaagctttacaagctttaattgaaaatcctgaagtt
tctgataacaaatgggttaaaaaaatttatgaattaatggaacaagttgatagctatatt
ccaactcctgaacgtgaaacagataaaacattcttaatggcagtagaagatgtattctct
attactggtcgtggaactgttgcaactgggcgtgttgaacgtggtgttttaaaaacaaat
gaaacagtagatcttgttggattaggagatacaaaaaatgtaacagttactggattagaa
atgtttcaaaaaactttagatgaaacagttgcaggagataatgtaggtgtattacttcgt
ggtgttcaaaaagatgagatccaacgaggtatggtaatcgctgctccaaattcaattaaa
cctcatacaaaatttgaagc
>Ulva_lactuca [1]_KC661443
ttagttcaattagaagttcaagaaacacttgaagcttatgaatttccaggtgaggatgta
cctattgtaacaggttcagctttattagcattagaagctttaattgaaaatactgatgtt
tctgataacaaatgggttaataaaatctatgacttaatgaaagaggttgataactatatt
ccaactcctgaacgtgaaacagataaaacattcttaatggcaatagaagatgtattctct
attactggtcgtggaactgttgcaactggacgtgttgaacgtggtgttttaaaaacaggt
gaaacagtagaccttgttggattaggagacacaaaaaatgtaacagttactggattagaa
atgtttcaaaaaactttagatgaaacagttgccggagataatgtaggtgtactacttcgt
ggtgttcaaaaagatgaaatacaacgaggtatggtaattgctgccccaaattcaattgaa
cctcatacaaaatttgaagc
>Ulva_lactuca [2]_MH730972 as Ulva_lobata_LECTOTYPE
ttagttcaattagaagttcaagaaacacttgaagcttatgaatttccaagtgacgaagta
cctattgtaacaggttcagctttattagcattagaagctttaattgaaaatactgaagtt
tctgataacaaatgggttaataaaatctatgagttaatgaaagaggttgatagctatatt
ccaactcctgaacgtgaaacagataaaacattcttaatggcagtagaagatgtattctct
attactggtcgtggaactgttgcaactggacgtgttgaacgtggtgttttaaaaacaaat
gaaacagtagaccttgttggattaggagacacaaaaaatgtaacagttactggattagaa
atgtttcaaaaaactttagatgaaacagttgccggagataatgtaggtgtactacttcgt
ggtgttcaaaaagatgaaatacaacgaggtatggtaattgctgccccaaattcaattgaa
cctcatacaaaatttgaagc
>Ulva_lactuca [73]_HQ610327
ttagttgaattagaagttcaagaaacacttgaggcttatggctttccgattgttaatgta
cctattgtaacaggttcggctttattagcactagaagcgttaattgaaaacacggatgtt
tctgataatgagtgggttaataaaatctataagttaatggaagaagttgataattatatt
ccaactcctgaacgtgaaacagacaaaacattcttaatggcagtagaagatgtattctct
attactggtcgtggaactgttgcaactggacgtgttgaacgtggcgtgttaaaaacaggt
gaaacagtagacattgttggattaggagatacaaaaaatgttacagttactggattagaa
atgtttcagaaaacgttagatgaaacagttgcaggagataatgtaggtgtgttacttcga
ggtattcaaaaagatgaaattcaacgaggtatggtaatcgctgctcccaattcaattgaa
cctcatacaaaatttgaagc
>Ulva_lactuca [107]_HQ610325
ttagttgaattagaagttcaagaaacacttgaggcttatggctttccgattattaacgta
cctattgtaacaggttcggctttattagcactagaagcgttaattgaaaacacggatgtt
tctgataatgagtgggttaataaaatctataagttaatggaagaagttgataattatatt
ccaactcctgaacgtgaaacagacaaaacattcttaatggcagtagaagatgtattctct
attactggtcgtggaactgttgcaactggacgtgttgaacgtggcgtgttaaaaacaggt
gaaacagtagatattgttggattaggagatacaaaaaatgttacagttactggattagaa
atgtttcagaaaacgttagatgaaacagttgcaggagataatgtaggtgtgttacttcga
ggtattcaaaaagatgaaattcaacgaggtatggtaatcgctgctcccaattcaattgaa
cctcatacaaaatttgaagc
>Ulva_laetevirens [1]_LT969813
ttagttcaattagaagttcaagaaacacttgaagcttatgaatttccaagtgaggaagta
cctattgtaacaggttcagctttattagcgttagaagctttaattgaaaatactgaagtt
tctgataacaaatgggttaataaaatctatgagttaatgaaagaggttgatagctatatt
ccaactcctgaacgtgaaacagataaaacattcttaatggcagtagaagatgtattctct
attactggtcgtggaactgttgcaactggacgtgttgaacgtggtgttttaaaaacaaat
gaaacagtagaccttgttggattaggagacacaaaaaatgtaacagttactggattagaa
atgtttcaaaaaactttagatgaaacagttgccggagataatgtaggtgtactacttcgt
ggtgttcaaaaagatgaaatacaacgaggtatggtaattgctgccccaaattcaattgaa
cctcatacaaaatttgaagc
>Ulva_laetevirens [30]_HQ610428
ttagttcaattagaagttcaagaaacacttgacgcttatgaatttccaagtgaggaagta
cctattgtaaccggttcagctttattagcattagaagctttaattgaaaatactgaagtt
tctgataacaaatgggttaataaaatctatgatttaatgaaagaggttgatagttatatt
ccaactcctgaacgtgaaacagataaaacattcttaatggcaatagaagatgtattctct
attactggtcgtggaactgttgcaactgggcgtgttgaacgtggtgttttaaaaacaaat
gaaacagtagaccttgttggattaggagacacaaaaaatgtaacagttactggattagaa
atgtttcaaaaaactttagatgaaacagttgccggagataatgtaggtgtactacttcgt
ggtgttcaaaaagatgaaatacaacgaggtatggtaattgctgccccaaattcaattgaa
cctcatacaaaatttgaagc
>Ulva_lobata [30]_HQ610369
ttagttcaattagaagttcaagaaacacttgaagcttatgaatttccgggtgaagaggta
cctattataacaggttcagctttattagcactagaagcgttaattgaaaacactgatgtt
tctgataataattgggttaagaaaatttatgatttaatggaaagtgttgataattatatt
ccaactcctgaacgtgaaacagacaaaacattcttaatggcagtagaagatgtattctct
attactggtcgtggaactgttgcaactggacgtgttgaacgcggtgttttaaaaacaggt
gaaacagtagatcttgttggattaggagatacaaaaaatgtcacagttactggattagaa
atgtttcaaaaaacgttagatgaaacagttgcaggagataatgtaggtgtattacttcga
ggtattcaaaaagatgaaattcaacgaggtatggtaatagctgctccaaattcaattgaa
cctcatacaacatttgaagc
>Ulva_ohiohilulu [9]_KT932977 HOLOTYPE
ttagttcaattagaagttcaagaaacacttgatgcttatgaatttccgggtgaggaagta
cctattgtaactggttcagctttattagcattagaagctttaattgaaaatattgatgtt
tctgataatgaatgggttaataaaatctattctttaatggaagcagttgatagttatatt
ccaactcctgaacgtgaaacagataaaacattcttaatggcgatagaagatgtattctct
attactggtcgtggaactgttgcaactggacgtgttgaacgtggtgttttaaaaacaggt
gaaacagtagatattgttggtttaggggatacacaaactgtaactgttactgggttagaa
atgtttcaaaaaactttagaacaaacaattgcaggagataacgtaggtgtattacttcgt
ggtgttcaaaaagatgaaattcaacgaggtatggtaattgctgccccaaattcaattgaa
cctcatacaaaatttgaagc
>Ulva_ohnoi [107]_AP018696
ttagttcaattagaagttcaagaaacacttgaagcttatgaatttccaagtgaagaagta
cctattgtaacaggctcagctttattagcattagaagctttaattgaaaatactgaagtt
tctgataacaaatgggttaataaaatctatgatttaatgaaagaggttgatagctacatt
ccaactcctgaacgtgaaacagataaaacattcttaatggcagtagaagatgtattctct
attactggtcgtggaactgttgcaactggacgtgttgaacgtggtgttttaaaaacaaat
gaaacagtagaccttgttggattaggagacacaaaaaatgtaacagttactggattagaa
atgtttcaaaaaactttagatgaaacagttgccggagataatgtaggtgtactacttcgt
ggtgttcaaaaagatgaaatacaacgaggtatggtaattgctgccccaaattcaattgaa
cctcatacaaaatttgaagc
>Ulva_pertusa [5]_HE600186
ttagttgaattcgaagttgaagaaacacttgatacttatgatttttcgagtaaatcagta
cccattgtaaaaggttccgctttactagcactagaagcgctaattcaaaacactgatgtt
tctgataatgagtgggttaataaaatttataagttaatggaagaagttgataattgtatt
ccaactcctcaacgtgaaacagacaaaacattcttaatggcagtagaagatgtattctct
attactggtcgtgggactgttgcaactggacgtgttgaacgtggtgttttaaaaacaggt
gaaacagtagatcttgttggtttaggagatacaaaaaatgtaacagttactggattagaa
atgtttcagaaaactttagatgaaacagttgcaggagataatgtaggtgtattacttcga
ggtattcaaaaagatgaaattcaacgaggtatggtaatagctgccccaaattcaattgaa
ccacatacaaaatttgaagc
>Ulva_reticulata_x_Ulva_taeniata [3]_KC661468
ttagttcaattagaagttcaagaaacacttgaagcttatgaatttccaagtgacgaagta
cctattgtaacaggttcagctttattagcattagaagctttaattgaaaatactgaagtt
tctgataacaaatgggttaataaaatctatgagttaatgaaagaggttgatagctatatt
ccaactcctgaacgtgaaacagataaaacattcttaatggcagtagaagatgtattctct
attactggtcgtggaactgttgcaactggacgtgttgaacgtggtgttttaaaaacaaat
gaaacagtagaccttgttggattaggagacacaaaaaatgtaacagttactggattagaa
atgtttcaaaaaactttagatgaaacagttgccggagataatgtaggtgtactacttcgt
ggtgttcaaaaagatgaaatacaacgaggtatggtaattgctgccccaaattcaattgaa
cctcatacaaaatttgaagc
>Ulva_reticulata [1]_KC661444
ttagttcaattagaagttcaagaaacacttgaagcttatgaatttccaggtgaagatgta
cctattgtaacaggctcagctttattagcattagaagctttaattgaaaatactgatgtt
tctgataacaaatgggttaataaaatctatgatttaatgaaagaggttgataactacatt
ccaactcctgaacgtgaaacagataaaacattcttaatggcaatagaagatgtattctct
attactggtcgtggaactgttgcaactggacgtgttgaacgtggtgttttaaaaacaggt
gaaacagtagaccttgttggattaggagacacaaaaaatgtaacagttactggattagaa
atgtttcaaaaaactttagatgaaacagttgccggagataatgtaggtgtactacttcgt
ggtgttcaaaaagatgaaatacaacgaggtatggtaattgctgccccaaattcaattgaa
cctcatacaaaatttgaagc
>Ulva_reticulata [2]_MG963806
ttagttcaattagaagttcaagaaacacttgaagcttatgaatttccaagtgacgaagta
cctattgtaacaggttcagctttattagcattagaagctttaattgaaaatactgaagtt
tctgataacaaatgggttaataaaatctatgagttaatgaaagaggttgatagctatatt
ccaactcctgaacgtgaaacagataaaacattcttaatggcagtagaagatgtattctct
attactggtcgtggaactgttgcaactggacgtgttgaacgtggtgttttaaaaacaaat
gaaacagtagaccttgttggattaggagacacaaaaaatgtaacagttactggattagaa
atgtttcaaaaaactttagatgaaacagttgccggagataatgtaggtgtactacttcgt
ggtgttcaaaaagatgaaatacaacgaggtatggtaattgctgccccaaattcaattgaa
cctcatacaaaatttgaagc
>Ulva_rigida [1]_KC661447
ttagttcaattagaagttcaagaaacacttgaagcttatgaatttccaggtgaagatgta
cctattgtaacaggctcagctttattagcattagaagctttaattgaaaatactgatgtt
tctgataacaaatgggttaataaaatctatgatttaatgaaagaggttgataactacatt
ccaactcctgaacgtgaaacagataaaacattcttaatggcaatagaagatgtattctct
attactggtcgtggaactgttgcaactggacgtgttgaacgtggtgttttaaaaacaggt
gaaacagtagaccttgttggattaggagacacaaaaaatgtaacagttactggattagaa
atgtttcaaaaaactttagatgaaacagttgccggagataatgtaggtgtattacttcgt
ggtgttcaaaaagatgaaatacaacgaggtatggtaattgctgccccaaattcaattgaa
cctcatacaaaatttgaagc
>Ulva_rigida [14]_HE600178
ttagttcaattagaagttcaagaaacacttgacgcttatgaatttccaagtgaggaagta
cctattgtaaccggttcagctttattagcattagaagctttaattgaaaatactgaagtt
tctgataacaaatgggttaataaaatctatgatttaatgaaagaggttgatagttatatt
ccaactcctgaacgtgaaacagataaaacattcttaatggcaatagaagatgtattctct
attactggtcgtggaactgttgcaactgggcgtgttgaacgtggtgttttaaaaacaaat
gaaacagtagaccttgttggattaggagacacaaaaaatgtaacagttactggattagaa
atgtttcaaaaaactttagatgaaacagttgccggagataatgtaggtgtactacttcgt
ggtgttcaaaaagatgaaatacaacgaggtatggtaattgctgccccaaattcaattgaa
cctcatacaaaatttgaagc
>Ulva_shanxiensis [1]_KJ617036
ttagttcaattagaagttcaagaaacacttgacgcttatgaatttccaggtgaagaagta
cctattgtaactggctcagctttattagcattagaagctttaattgaaaatactgaagtt
tctgataacaaatgggttaataaaatctatgatttaatgaaagaagttgatagttatatt
ccaactcctgaacgtgaaacagataaaacattcttaatggcaatcgaagatgtattctct
attactggtcgtggaactgttgcaactggacgtgttgaacgtggtgttttaaaaacaaat
gaaacagtagatcttgttggattaggagatacaaaaaatgtaactgttactggattagaa
atgttccaaaaaactttagatgaaacagttgcaggagataatgtaggtgtattacttcgt
ggtgttcaaaaagatgaaattcaacgaggtatggtaattgctgccccaaactcgattgaa
cctcatacaacctttgaagc
>Ulva_shanxiensis [1]_MG918122
ttagttcaattagaggttagagaaacacttgaggcttatgaatttccgggtgaagatgta
cctattgtaactggttcagctttatcagcattagaagcgttaattgaaaatactgaagtt
tctgataacaaatgggttcaaaaaatctatgaattaatggaacaagttgatagttatatc
ccaactcctgaacgtgaaacagataaaacatttttaatggcagtagaagatgtattctct
attactggtcgtggaactgttgcaactgggcgtgttgagcgtggggttttaaaaacaaat
gaaacagtagatcttgttggattaggagatacaaaaaatgtaacagttactggattagaa
atgtttcaaaaaactttagatgaaacagttgcaggagataatgtaggtgtattacttcgt
ggtgttcaaaaagatgaaatacaacgagggatggtaatcgctgccccaaattcaattaaa
cctcatacaaaatttgaagc
>Ulva_shanxiensis [1]_MH105040
ttagttcaattagagggtcgagaaacacttgaggcttatgaatttccgggtgaagatgta
cctattgtaattggttcagctttattagcattagaagcgttaattgaaaatactgaagtt
tctgataacaaatgggttcaaaaaatctatgaattaatggaacaagctgatagttatatc
ccaactcctgaacgtgaaacggataaaacattcttaatggcagtagaagatgtattctct
attactggtcgtggaactgttgcaactgggcgtgttgagcgtggtgttttaaaaacaaat
gaaacagtagatcttgttggattaggagatacaaaaaatgtaacagttactggattagaa
atgtttcaaaaaactttagatgaaacagttgcaggggataatgtaggtgtattacttcgt
ggtgttcaaaaagatgaaatacaacgagggatggtaatcgctgccccaaattcaattaaa
cctcatacaaaatttgaagc
>Ulva_shanxiensis [1]_MH538697
ttagttcaattagaggttcaagaaacacttgatgcttatgaatttccaggtgaagaagta
cctattgtaactggttcagctttattagcattagaagctttaattgaaaatactgaagtt
tctgataacaaatgggttaataaaatctatgatttaatgaaagaagttgatagttatatt
ccaactcctgaacgtgaaacagataaaacattcttaatggcagtagaagatgtattctct
attactggtcgnngaactgttgcaactgggcgtgttgaacgtggtgttttaaaaacaaat
gaaacagtagatcttgttggattaggggatacaaaaagtgtaactgtaactggattagaa
atgttccaaaaaactttagatgaaacagttgcaggagataatgtaggtgtattacttcgt
ggtgttcaaaaagatgaaatacaacgaggtatggtaattgctgccccaaattcaattgaa
cctcatacaaaatttgaagc
>Ulva_shanxiensis [2]_MG918120
ttagttcaattagaggttcgagaaacacttgaggcttatgaatttccgggtgaagatgta
cctattgtaactggttcagctttatcagcattagaagcgttaattgaaaatactgaagtt
tctgataacaaatgggttcaaaaaatctatgaattaatggaacaagttgatagttatatc
ccaactcctgaacgtgaaacggataaaacattcttaatggcagtagaagatgtattctct
attactggtcgtggaactgttgcaactgggcgtgttgagcgtggtgttttaaaaacaaat
gaaacagtagatcttgttggattaggagatacaaaaaatgtaacagttactggattagaa
atgtttcaaaaaactttagatgaaacagttgcaggggataatgtaggtgtattacttcgt
ggtgttcaaaaagatgaaatacaacgagggatggtaatcgctgccccaaattcaattaaa
cctcatacaaaatttgaagc
>Ulva_taeniata [1]_KC661445
ttagttcaattagaagttcaagaaacacttgatgcttatgaatttccaagtgaggaagta
cctattgtaacaggttcagctttattagcattagaagctttaattgaaaatactgaagtt
tctgataacaaatgggttaataaaatctatgacttaatgaaagaggttgatagctatatt
ccaactcctgaacgtgaaacagataaaacattcttaatggcaatagaagatgtattctct
attactggtcgtggaactgttgcaactggacgtgttgaacgtggtgttttaaaaacaaat
gaaacagtagaccttgttggattaggagacacaaaaaatgtaacagttactggattagaa
atgtttcaaaaaactttagatgaaacagttgccggagataatgtaggtgtactacttcgt
ggtgttcaaaaagatgaaatacaacgaggtatggtaattgctgccccaaattcaattgaa
cctcatacaaaatttgaagc
>Ulva_taeniata [1]_KC661451
ttagttcaattagaagttcaagaaacacttgaagcttatgaatttccaggtgaagaagta
cctattgtaacaggctcagctttattagcattagaagctttaattgaaaatactgaagct
tctgataacaaatgggttgaaaaaatctatgctttaatggaacaggttgatagctacatt
ccaactcctgaacgtgaaacagataaaacattcttaatggcagtagaagatgtattctct
attactggtcgtggaactgttgcaactggacgtgttgaacgtggtgttttaaaaacaaat
gaaacagtagaccttgttggattaggagacacaaaaaatgtaacagttactggattagaa
atgtttcaaaaaactttagatgaaacagttgccggagataatgtaggtgtactacttcgt
ggtgttcaaaaagatgaaatacaacgaggtatggtaattgctgccccaaattcaattgaa
cctcatacaaaatttgaagc
>Ulva_tanneri [1]_KM255002
ttagttcaattagaagttcaagaaacacttgatgcttatgaatttccaggtgaagaagta
cctattgtaactggttcagctttattagcattagaagctttaattgaaaatactgaagct
tctgataacgaatgggttaaaaaaatatatactttaatggaaaaagttgatagttatatt
ccaactcctgaacgtgaaacagataaaacattcttaatggcagtagaagacgtattctct
attactggtcgtggaactgttgcaactgggcgtgttgaacgtggtgttttaaaaacaaat
gaaacagtagatcttgttggattaggagatacaaaaaatgtaacagttactggattagaa
atgttccaaaaaactttagatgaaacagttgcaggagataatgtaggtgtattacttcgt
ggtgttcaaaaagatgaaatacaacgaggtatggtaatcgctgccccaaattcaattgaa
cctcatacaaaatttgaagc
>Ulva_tepida [8]_KF195538
ttagttcaattagaggttcgagaaacacttgaggcttatgaatttccaggtgaagatgta
cctattgtaactggttcagctttatcagcattagaagcgttaattgaaaatactgaagtt
tctgataacaaatgggttcaaaaaatctatgaattaatggaacaagttgatagttatatc
ccaactcctgaacgtgaaacggataaaacattcttaatggcagtagaagatgtattctct
attactggtcgtggaactgttgcaactgggcgtgttgagcgtggtgttttaaaaacaaat
gaaacagtagatcttgttggattaggagatacaaaaaatgtaacagttactggattagaa
atgtttcaaaaaactttagatgaaacagttgcaggggataatgtaggtgtattacttcgt
ggtgttcaaaaagatgaaatacaacgagggatggtaatcgctgccccaaattcaattaaa
cctcatacaaaatttgaagc
>Umbraulva_japonica [3]_JN029344
ttagttgaattagaagttcaagaaacacttgatacttatgaatttccaggtgaggacata
cctattgtatcaggatcagctttattagcattagaagctttaattgaaaatactgaagct
tctgataataaatgggttaaaaaaatctatactttaatggaaaaagttgataattatatt
ccaactcctgaacgtgaaacagagaaaacattcttaatggcagtagaagacgtattctct
attactggtcgtggaactgttgcaactggacgtgttgaacgcggtgttttaaaactaggt
gaaacagtagatcttgttggattaaaggatacaaaaaatgtaacagttactgggttagaa
atgttccagaaaactttagagaaaacagttgcaggagataatgtaggtgtattacttcga
ggcattcaaaaagatgaaattgaacgaggtatggtaatcgctgctccaaattcaattgaa
cctcatacaaaatttgaagc
>Ulva_expansa [1]_KM255021
TTAGTTCAATTAGAAGTTCAAGAAACACTTGAAGCTTATGAATTTCCCGGTGAAGAGGTA
CCTATTATAACAGGTTCAGCCTTATTAGCACTAGAAGCGTTAATTGAAAACACTGATGTT
TCTGATAATAATTGGGTTAAGAAAATTTATGATTTAATGGAAAGTGTTGATAATTATATT
CCAACTCCTGAACGTGAAACAGACAAAACATTCTTAATGGCAGTAGAAGATGTATTCTCT
ATTACTGGTCGTGGAACTGTTGCAACTGGACGTGTTGAACGCGGTGTTTTAAAAACAGGT
GAAACAGTAGATCTTGTTGGATTAGGAGATACAAAAAATGTCACAGTTACTGGATTAGAA
ATGTTTCAAAAAACGTTAGATGAAACAGTTGCAGGAGATAATGTAGGTGTATTACTTCGA
GGTATTCAAAAAGATGAAATTCAACGAGGTATGGTAATAGCTGCTCCAAATTCAATTGAA
CCTCATACAACATTTGAAGC
>Ulva_fasciata [1]_KC661448
TTAGTTCAATTAGAAGTTCAAGAAACACTTGATGCTTATGAATTTCCAAGTGAAGAAGTA
CCTATTGTAACAGGCTCAGCTTTATTAGCATTAGAAGCTTTAATTGAAAATACTGAAGTT
TCTGATAACAAATGGGTTAATAAAATCTATGATTTAATGAAAGAGGTTGATAGCTACATT
CCAACTCCTGAACGTGAAACAGATAAAACATTCTTAATGGCAATAGAAGATGTATTCTCT
ATTACTGGTCGTGGAACTGTTGCAACTGGACGTGTTGAACGTGGTGTTTTAAAAACAAAT
GAAACAGTAGACCTTGTTGGATTAGGAGACACAAAAAATGTAACAGTTACTGGATTAGAA
ATGTTTCAAAAAACTTTAGATGAAACAGTTGCCGGAGATAATGTAGGTGTACTACTTCGT
GGTGTTCAAAAAGATGAAATACAACGAGGTATGGTAATTGCTGCCCCAAATTCAATTGAA
CCTCATACAAAATTTGAAGC
>Ulva_australis [13]_MT894961_strain_BLD1
TTAGTTGAATTCGAAGTTGAAGAAACACTTGATACTTATGATTTTTCGAGTAAATCAGTA
CCCATTGTAAAAGGTTCCGCTTTACTAGCACTAGAAGCGCTAATTCAAAACACTGATGTT
TCTGATAATGAGTGGGTTAATAAAATTTATAAGTTAATGGAAGAAGTTGATAATTGTATT
CCAACTCCTCAACGTGAAACAGACAAAACATTCTTAATGGCAGTAGAAGATGTATTCTCT
ATTACTGGTCGTGGGACTGTTGCAACTGGACGTGTTGAACGTGGTGTTTTAAAAACAGGT
GAAACAGTAGATCTTGTTGGTTTAGGAGATACAAAAAATGTAACAGTTACTGGATTAGAA
ATGTTTCAGAAAACTTTAGATGAAACAGTTGCAGGAGATAATGTAGGTGTATTACTTCGA
GGTATTCAAAAAGATGAAATTCAACGAGGTATGGTAATAGCTGCCCCAAATTCAATTGAA
CCACATACAAAATTTGAAGC
>Ulva_australis [8]_MT8949778_strain_BUR13
TTAGTTGAATTCGAAGTTGAAGAAACACTTGATGCTTATGATTTTTCGAGTAAATCAGTA
CCCATTGTAAAAGGTTCCGCTTTACTAGCACTAGAAGCGCTAATTCAAAACACTGATGTT
TCTGATAATGAGTGGGTTAATAAAATTTATAAGTTAATGGAAGAAGTTGATAATTGTATT
CCAACTCCTCAACGTGAAACAGACAAAACATTCTTAATGGCAGTAGAAGATGTATTCTCT
ATTACTGGTCGTGGGACTGTTGCAACTGGACGTGTTGAACGTGGTGTTTTAAAAACAGGT
GAAACAGTAGATCTTGTTGGTTTAGGAGATACAAAAAATGTAACAGTTACTGGATTAGAA
ATGTTTCAGAAAACTTTAGATGAAACAGTTGCAGGAGATAATGTAGGTGTATTACTTCGA
GGTATTCAAAAAGATGAAATTCAACGAGGTATGGTAATAGCTGCCCCAAATTCAATTGAA
CCACATACAAAATTTGAAGC
>Ulva_fenestrata [19]_MT894992_strain_FLY1
TTAGTTGAATTAGAAGTTCAAGAAACACTTGAGGCTTATGGCTTTCCGATTATTAACGTA
CCTATTGTAACAGGTTCGGCTTTATTAGCACTAGAAGCGTTAATTGAAAACACGGATGTT
TCTGATAATGAGTGGGTTAATAAAATCTATAAGTTAATGGAAGAAGTTGATAATTATATT
CCAACTCCTGAACGTGAAACAGACAAAACATTCTTAATGGCAGTAGAAGATGTATTCTCT
ATTACTGGTCGTGGAACTGTTGCAACTGGACGTGTTGAACGTGGCGTGTTAAAAACAGGT
GAAACAGTAGATATTGTTGGATTAGGAGATACAAAAAATGTTACAGTTACTGGATTAGAA
ATGTTTCAGAAAACGTTAGATGAAACAGTTGCAGGAGATAATGTAGGTGTGTTACTTCGA
GGTATTCAAAAAGATGAAATTCAACGAGGTATGGTAATCGCTGCTCCCAATTCAATTGAA
CCTCATACAAAATTTGAAGC
>Ulva_fenestrata [1]_MT895033_strain_LOO02
TTAGTTGAATTAGAAGTTCAAGAAACACTTGAGGCTTATGGCTTTCCGATTATTAACGTA
CCTATTGTAACAGGTTCGGCTTTATTAGCACTAGAAGCGTTAATTGAAAACACGGATGTT
TCTGATAATGAGTGGGTTAATAAAATCTATAAGTTAATGGAAGAAGTTGATAATTATATT
CCAACTCCTGAACGTGAAACAGACAAAACATTCTTAATGGCAGTAGAAGATGTATTCTCT
ATTACTGGTCGTGGAACTGTTGCAACTGGACGTGTTGAACGTGGCGTGTTAAAAACAGGT
GAAACAGTAGATATTGTTGGATTAGGAGATACAAAAAATGTTACAGTTACTGGATTAGAA
ATGTTTCAGAAAACGTTAGATGAAACAGTTGCAGGAGATAATGTAGGTGTGTTACTTCGA
GGTATTCAAAAAGATGAAATTCAACGAGGTATGGTAATCGCTGCTCCCAATTCAATTGAA
CCTCATACAAAATTTGAAGC
>Ulva_gigantea [2]_MT895017_strain_HUN4
TTAGTTCAATTAGAAGTTCAAGAAACACTTGAGGCTTATGAATTTCCAGGTGAAGAAGTA
CCTATTGTAACTGGTTCAGCTTTATTAGCATTAGAAGCTTTAATTGAAAATACTGAAGTT
TCTGATAATAAATGGGTTAATAAAATCTATGATTTAATGAAAGAAGTTGATAGTTATATT
CCAACTCCTGAACGTGAAACAGATAAAACATTCTTAATGGCAGTAGAAGATGTATTCTCT
ATTACTGGTCGTGGAACTGTTGCAACTGGACGTGTTGAACGTGGTGTTTTAAAAACAAAT
GAAACAGTAGATCTTGTTGGATTAGGGGACACAAAAAATGTAACAGTTACTGGATTAGAA
ATGTTTCAAAAAACTTTAGATGAAACAGTTGCTGGAGATAATGTAGGTGTATTACTTCGC
GGTGTTCAAAAAGATGAAATACAACGAGGTATGGTAATTGCTGCCCCAAATTCAATTGAA
CCTCATACAAAATTTGAAGC
>Ulva_gigantea [9]_MT895018_strain_HUN5
TTAGTTCAATTAGAAGTTCAAGAAACACTTGAGGCTTATGAATTTCCAGGTGAAGAAGTA
CCTATTGTAACTGGTTCAGCTTTATTAGCATTAGAAGCTTTAATTGAAAATACTGAAGTT
TCTGATAATAAATGGGTTAATAAAATCTATGATTTAATGAAAGAAGTTGATAGTTATATT
CCAACTCCTGAACGTGAAACAGATAAAACATTCTTAATGGCAGTAGAAGATGTATTCTCT
ATTACTGGTCGTGGAACTGTTGCAACTGGACGTGTTGAACGTGGTGTTTTAAAAACAAAT
GAAACAGTAGATCTTGTTGGATTAGGGGACACAAAAAATGTAACAGTTACTGGATTAGAA
ATGTTTCAAAAAACTTTAGATGAAACAGTTGCTGGAGATAATGTAGGTGTATTACTTCGC
GGTGTTCAAAAAGATGAAATACAACGAGGTATGGTAATTGCTGCCCCAAATTCAATTGAA
CCTCATACAAAATTTGAAGC
>Ulva_lacinulata [36]_MT894960 as_U._laetevirens_strain_BELMIXC
TTAGTTCAATTAGAAGTTCAAGAAACACTTGACGCTTATGAATTTCCAAGTGAGGAAGTA
CCTATTGTAACCGGTTCAGCTTTATTAGCATTAGAAGCTTTAATTGAAAATACTGAAGTT
TCTGATAACAAATGGGTTAATAAAATCTATGATTTAATGAAAGAGGTTGATAGTTATATT
CCAACTCCTGAACGTGAAACAGATAAAACATTCTTAATGGCAATAGAAGATGTATTCTCT
ATTACTGGTCGTGGAACTGTTGCAACTGGGCGTGTTGAACGTGGTGTTTTAAAAACAAAT
GAAACAGTAGACCTTGTTGGATTAGGAGACACAAAAAATGTAACAGTTACTGGATTAGAA
ATGTTTCAAAAAACTTTAGATGAAACAGTTGCCGGAGATAATGTAGGTGTACTACTTCGT
GGTGTTCAAAAAGATGAAATCCAACGAGGTATGGTAATTGCTGCCCCAAATTCAATTGAA
CCTCATACAAAATTTGAAGC
>Ulva_lacinulata [4]_MT895003 as_U._laetevirens_strain_GREEN10
TTAGTTCAATTAGAAGTTCAAGAAACACTTGACGCTTATGAATTTCCAAGTGAGGAAGTA
CCTATTGTAACCGGTTCAGCTTTATTAGCATTAGAAGCTTTAATTGAAAATACTGAAGTT
TCTGATAACAAATGGGTTAATAAAATCTATGATTTAATGAAAGAGGTTGATAGTTATATT
CCAACTCCTGAACGTGAAACAGATAAAACATTCTTAATGGCAATAGAAGATGTATTCTCT
ATTACTGGTCGTGGAACTGTTGCAACTGGGCGTGTTGAACGTGGTGTTTTAAAAACAAAT
GAAACAGTAGACCTTGTTGGATTAGGAGACACAAAAAATGTAACAGTTACTGGATTAGAA
ATGTTTCAAAAAACTTTAGATGAAACAGTTGCCGGAGATAATGTAGGTGTACTACTTCGT
GGTGTTCAAAAAGATGAAATACAACGAGGTATGGTAATTGCTGCCCCAAATTCAATTGAA
CCTCATACAAAATTTGAAGC
>Ulva_lacinulata [2]_MT895005 as_U._laetevirens_strain_GREEN26
TTAGTTCAATTAGAAGTTCAAGAAACACTTGACGCTTATGAATTTCCAAGTGAGGAAGTA
CCTATTGTAACCGGTTCAGCTTTATTAGCATTAGAAGCTTTAATTGAAAATACTGAAGTT
TCTGATAACAAATGGGTTAATAAAATCTATGATTTAATGAAAGAGGTTGATAGTTATATT
CCAACTCCTGAACGTGAAACAGATAAAACATTCTTAATGGCAATAGAAGATGTATTCTCT
ATTACTGGTCGTGGAACTGTTGCAACTGGGCGTGTTGAACGTGGTGTTTTAAAAACAAAT
GAAACAGTAGACCTTGTTGGATTAGGAGACACAAAAAATGTAACAGTTACTGGATTAGAA
ATGTTTCAAAAAACTTTAGATGAAACAGTTGCCGGAGATAATGTAGGTGTACTACTTCGT
GGTGTTCAAAAAGATGAAATACAACGAGGTATGGTAATTGCTGCCCCAAATTCAATTGAA
CCTCATACAAAATTTGAAGC
>Ulva_lacinulata [2]_MT895013 as_U._laetevirens_strain_HEE38
TTAGTTCAATTAGAAGTTCAAGAAACACTTGACGCTTATGAATTTCCAAGTGAGGAAGTA
CCTATTGTAACCGGTTCAGCTTTATTAGCATTAGAAGCTTTAATTGAAAATACTGAAGTT
TCTGATAACAAATGGGTTAATAAAATCTATGATTTAATGAAAGAGGTTGATAGTTATATT
CCAACTCCTGAACGTGAAACAGATAAAACATTCTTAATGGCAATAGAAGATGTATTCTCT
ATTACTGGTCGTGGAACTGTTGCAACTGGGCGTGTTGAACGTGGTGTTTTAAAAACAAAT
GAAACAGTAGACCTTGTTGGATTAGGAGACACAAAAAATGTAACAGTTACTGGATTAGAA
ATGTTTCAAAAAACTTTAGATGAAACAGTTGCCGGAGATAATGTAGGTGTACTACTTCGT
GGTGTTCAAAAAGATGAAATCCAACGAGGTATGGTAATTGCTGCCCCAAATTCAATTGAA
CCTCATACAAAATTTGAAGC
>Ulva_ohnoi [3]_MT894982_strain_CORTADURA
TTAGTTCAATTAGAAGTTCAAGAAACACTTGAAGCTTATGAATTTCCAAGTGAAGAAGTA
CCTATTGTAACAGGCTCAGCTTTATTAGCATTAGAAGCTTTAATTGAAAATACTGAAGTT
TCTGATAACAAATGGGTTAATAAAATCTATGATTTAATGAAAGAGGTTGATAGCTACATT
CCAACTCCTGAACGTGAAACAGATAAAACATTCTTAATGGCAGTAGAAGATGTATTCTCT
ATTACTGGTCGTGGAACTGTTGCAACTGGACGTGTTGAACGTGGTGTTTTAAAAACAAAT
GAAACAGTAGACCTTGTTGGATTAGGAGACACAAAAAATGTAACAGTTACTGGATTAGAA
ATGTTTCAAAAAACTTTAGATGAAACAGTTGCCGGAGATAATGTAGGTGTACTACTTCGT
GGTGTTCAAAAAGATGAAATACAACGAGGTATGGTAATTGCTGCCCCAAATTCAATTGAA
CCTCATACAAAATTTGAAGC
>Ulva_rigida [13]_MT894983 as_U._pseudorotundata_strain_COZ1
TTAGTTGAATTAGAAGTTCAAGAAACACTTGATGCTTATGAATTTCCGGGTCAAGAAGTA
CCTATTATATCAGGGTCGGCTTTATTAGCACTAGAAGCGTTAATTGAAAACACTGATGTT
TCTGACAATGAATGGGTTAATAAAATTTATCAGTTAATGGAAAATGTTGATAATTATATT
CCAACTCCTGAACGTGAAACAGACAAAACATTCTTAATGGCAATAGAAGATGTATTCTCT
ATTACTGGTCGTGGAACTGTTGCAACTGGACGTGTTGAACGTGGTGTTTTAAAAATAGGT
GAAACAGTAGATCTTGTTGGATTAGGAGATACAAAAAATGTAACAGTTACTGGATTAGAG
ATGTTTCAAAAAACTTTAGATGAAACGGTTGCAGGAGATAATGTAGGTGTATTACTTCGA
GGTATTCAAAAAGATGAAATTCAACGAGGTATGGTAATAGCTGCTCCAAATTCAATTGAA
CCTCATACAAAATTTGAAGC
>Ulva_rigida [1]_MT895104 as_U._pseudorotundata_strain_VEN24
TTAGTTGAATTAGAAGTTCAAGAAACACTTGATGCTTATGAATTTCCGGGTCAAGAAGTA
CCTATTATATCAGGGTCGGCTTTATTAGCACTAGAAGCGTTAATTGAAAACACTGATGTT
TCTGACAATGAATGGGTTAATAAAATTTATCAGTTAATGGAAAATGTTGATAATTATATT
CCAACTCCTGAACGTGAAACAGACAAAACATTCTTAATGGCAATAGAAGATGTATTCTCT
ATTACTGGTCGTGGAACTGTTGCAACTGGACGTGTTGAACGTGGTGTTTTAAAAATAGGT
GAAACAGTAGATCTTGTTGGATTAGGAGATACAAAAAATGTAACAGTTACTGGATTAGAG
ATGTTTCAAAAAACTTTAGATGAAACGGTTGCAGGAGATAATGTAGGTGTATTACTTCGA
GGTATTCAAAAAGATGAAATTCAACGAGGTATGGTAATAGCTGCTCCAAATTCAATTGAA
CCTCATACAAAATTTGAAGC
>Ulva_sp.A_AF-2021 [4]_MT894990 as_U._rigida_strain_DOG5
TTAGTTCAATTAGAAGTTCAAGAAACACTTGACGCTTATGAATTTCCAAGTGAGGAAGTA
CCTATTGTAACCGGTTCAGCTTTATTAGCATTAGAAGCTTTAATTGAAAATCCTGAAGTT
TCTGATAACAAATGGGTTAATAAAATCTATGAGTTAATGAAAGAGGTTGATAGTTATATT
CCAACTCCTGAACGTGACACAGATAAAACATTCTTAATGGCAATCGAAGATGTATTCTCT
ATTACTGGTCGTGGAACTGTTGCAACTGGACGTGTTGAACGTGGTGTTTTAAAAACAAAT
GAAACAGTAGACCTTGTTGGATTAGGAGACACAAAAAATGTAACAGTTACTGGATTAGAA
ATGTTTCAAAAAACTTTAGATGAAACAGTTGCCGGAGATAATGTAGGTGTACTACTTCGT
GGTGTTCAAAAAGATGAAATACAACGAGGTATGGTAATTGCTGCCCCAAATTCAATTGAA
CCTCATACAAAATTTGAAGC
>Ulva_sp.A_AF-2021 [1]_MT895102 as_U._rigida_strain_VCO2
TTAGTTCAATTAGAAGTTCAAGAAACACTTGACGCTTATGAATTTCCAAGTGAGGAAGTA
CCTATTGTAACCGGTTCAGCTTTATTAGCATTAGAAGCTTTAATTGAAAATCCTGAAGTT
TCTGATAACAAATGGGTTAATAAAATCTATGAGTTAATGAAAGAGGTTGATAGTTATATT
CCAACTCCTGAACGTGACACAGATAAAACATTCTTAATGGCAATCGAAGATGTATTCTCT
ATTACTGGTCGTGGAACTGTTGCAACTGGACGTGTTGAACGTGGTGTTTTAAAAACAAAT
GAAACAGTAGACCTTGTTGGATTAGGAGACACAAAAAATGTAACAGTTACTGGATTAGAA
ATGTTTCAAAAAACTTTAGATGAAACAGTTGCCGGAGATAATGTAGGTGTACTACTTCGT
GGTGTTCAAAAAGATGAAATACAACGAGGTATGGTAATTGCTGCCCCAAATTCAATTGAA
CCTCATACAAAATTTGAAGC
>Ulva_lacinulata [1] MW543061  Lesina_voucher_L0054997_LECTOTYPE
TTAGTTCAATTAGAAGTTCAAGAAACACTTGACGCTTATGAATTTCCAAGTGAGGAAGTA
CCTATTGTAACCGGTTCAGCTTTATTAGCATTAGAAGCTTTAATTGAAAATACTGAAGTT
TCTGATAACAAATGGGTTAATAAAATCTATGATTTAATGAAAGAGGTTGATAGTTATATT
CCAACTCCTGAACGTGAAACAGATAAAACATTCTTAATGGCAATAGAAGATGTATTCTCT
ATTACTGGTCGTGGAACTGTTGCAACTGGGCGTGTTGAACGTGGTGTTTTAAAAACAAAT
GAAACAGTAGACCTTGTTGGATTAGGAGACACAAAAAATGTAACAGTTACTGGATTAGAA
ATGTTTCAAAAAACTTTAGATGAAACAGTTGCCGGAGATAATGTAGGTGTACTACTTCGT
GGTGTTCAAAAAGATGAAATACAACGAGGTATGGTAATTGCTGCCCCAAATTCAATTGAA
CCTCATACAAAATTTGAAGC
>Ulva_rigida [1]_MW543060 Cadiz_voucher_LD14294_LECTOTYPE
TTAGTTGAATTAGAAGTTCAAGAAACACTTGATGCTTATGAATTTCCGGGTCAAGAAGTA
CCTATTATATCAGGGTCGGCTTTATTAGCACTAGAAGCGTTAATTGAAAACACTGATGTT
TCTGACAATGAATGGGTTAATAAAATTTATCAGTTAATGGAAAATGTTGATAATTATATT
CCAACTCCTGAACGTGAAACAGACAAAACATTCTTAATGGCAATAGAAGATGTATTCTCT
ATTACTGGTCGTGGAACTGTTGCAACTGGACGTGTTGAACGTGGTGTTTTAAAAATAGGT
GAAACAGTAGATCTTGTTGGATTAGGAGATACAAAAAATGTAACAGTTACTGGATTAGAG
ATGTTTCAAAAAACTTTAGATGAAACGGTTGCAGGAGATAATGTAGGTGTATTACTTCGA
GGTATTCAAAAAGATGAAATTCAACGAGGTATGGTAATAGCTGCTCCAAATTCAATTGAA
CCTCATACAAAATTTGAAGC
>Ulva_rotundata [1]_NC053616_strain_U112_complete_genome
TTAGTTGAATTAGAAGTTCAAGAAACACTTGATGCTTATGAATTTCCGGGTCAAGAAGTA
CCTATTATATCAGGGTCGGCTTTATTAGCACTAGAAGCGTTAATTGAAAACACTGATGTT
TCTGACAATGAATGGGTTAATAAAATTTATCAGTTAATGGAAAATGTTGATAATTATATT
CCAACTCCTGAACGTGAAACAGACAAAACATTCTTAATGGCAATAGAAGATGTATTCTCT
ATTACTGGTCGTGGAACTGTTGCAACTGGACGTGTTGAACGTGGTGTTTTAAAAATAGGT
GAAACAGTAGATCTTGTTGGATTAGGAGATACAAAAAATGTAACAGTTACTGGATTAGAG
ATGTTTCAAAAAACTTTAGATGAAACGGTTGCAGGAGATAATGTAGGTGTATTACTTCGA
GGTATTCAAAAAGATGAAATTCAACGAGGTATGGTAATAGCTGCTCCAAATTCAATTGAA
CCTCATACAAAATTTGAAGC
